# Supplementary material for: A fluorescent perilipin 2 knock-in mouse model reveals a high abundance of lipid droplets in the developing and adult brain
Source: Nat Commun. 2024 Jun 28;15:5489. doi: 10.1038/s41467-024-49449-w (PMC11213871; doi:10.1038/s41467-024-49449-w)
Supplement: Supplementary file 5 — Supplementary Data 2 [file 41467_2024_49449_MOESM5_ESM.xlsx]

## Sheet: Up in 2 vs 1 log2FC 0.25
Differentially expressed genes in microglia cluster 2 vs cluster 1, related to Figure 4
All genes up in cluster 2 vs cluster 1 log2FC 0.25 cut-off and p-val adj <0.01
gene name	p_val	avg_log2FC	FC	p_val_adj	Enrichment in cluster	-log10 p-val adj
Tmsb4x	2.90706e-81	2.23766	4.71632	3.4905e-77	Cluster2	76.4571
Actb	1.67167e-83	2.06997	4.19877	2.00717e-79	Cluster2	78.6974
Rps29	5.1267e-89	2.00363	4.01007	6.15563e-85	Cluster2	84.2107
Rplp1	7.92197e-97	1.80658	3.49811	9.51191e-93	Cluster2	92.0217
Ctss	2.84441e-73	1.79404	3.46786	3.41528e-69	Cluster2	68.4666
P2ry12	5.94665e-65	1.73474	3.32821	7.14015e-61	Cluster2	60.1463
Tpt1	3.86541e-89	1.67589	3.19516	4.6412e-85	Cluster2	84.3334
Fth1	2.86884e-83	1.62941	3.09385	3.44462e-79	Cluster2	78.4629
Cx3cr1	6.35832e-55	1.56539	2.95957	7.63443e-51	Cluster2	50.1172
Hexb	1.23222e-65	1.56377	2.95626	1.47953e-61	Cluster2	60.8299
C1qc	2.13634e-65	1.53445	2.89677	2.5651e-61	Cluster2	60.5909
Fau	1.96762e-84	1.53127	2.8904	2.36252e-80	Cluster2	79.6266
C1qa	9.42635e-66	1.50636	2.84093	1.13182e-61	Cluster2	60.9462
C1qb	2.02381e-63	1.48102	2.79146	2.42999e-59	Cluster2	58.6144
Sparc	2.55249e-57	1.47941	2.78834	3.06477e-53	Cluster2	52.5136
Serinc3	8.12373e-69	1.46398	2.75869	9.75417e-65	Cluster2	64.0108
Ftl1	4.03659e-84	1.44928	2.73071	4.84674e-80	Cluster2	79.3146
Tyrobp	8.03251e-74	1.44874	2.7297	9.64463e-70	Cluster2	69.0157
Apoe	1.1343e-13	1.43744	2.7084	1.36196e-09	Cluster2	8.86584
B2m	3.03037e-78	1.42219	2.67992	3.63857e-74	Cluster2	73.4391
Itm2b	5.84009e-67	1.40531	2.64875	7.01219e-63	Cluster2	62.1541
Eef1a1	1.8479e-65	1.33482	2.52245	2.21877e-61	Cluster2	60.6539
Marcks	1.52436e-55	1.31361	2.48562	1.83029e-51	Cluster2	50.7375
Fcer1g	1.704e-64	1.25316	2.38363	2.04599e-60	Cluster2	59.6891
Laptm5	5.33899e-63	1.24692	2.37334	6.41053e-59	Cluster2	58.1931
Rps12	1.78568e-68	1.20987	2.31317	2.14407e-64	Cluster2	63.6688
Rpl35a	5.54077e-70	1.20282	2.30189	6.6528e-66	Cluster2	65.177
Gpr34	3.94878e-45	1.20282	2.30189	4.7413e-41	Cluster2	40.3241
Cst3	3.30562e-43	1.20024	2.29778	3.96906e-39	Cluster2	38.4013
Rps24	5.99041e-69	1.1932	2.28659	7.19268e-65	Cluster2	64.1431
Rps23	9.95415e-71	1.19017	2.2818	1.19519e-66	Cluster2	65.9226
Rpl39	6.44294e-71	1.18696	2.27673	7.73604e-67	Cluster2	66.1115
Gm42418	1.90784e-59	1.16525	2.24272	2.29075e-55	Cluster2	54.64
Rpl13	1.74722e-59	1.14234	2.20739	2.09789e-55	Cluster2	54.6782
Ctsd	6.83517e-45	1.13756	2.20009	8.20699e-41	Cluster2	40.0858
Olfml3	6.25808e-48	1.12001	2.17348	7.51407e-44	Cluster2	43.1241
Rpl23	1.05854e-65	1.11824	2.17082	1.27098e-61	Cluster2	60.8959
Rpl37	1.70982e-59	1.1152	2.16625	2.05298e-55	Cluster2	54.6876
Rps27a	6.33424e-65	1.10276	2.14766	7.60552e-61	Cluster2	60.1189
Btg2	4.17408e-28	1.10211	2.14668	5.01182e-24	Cluster2	23.3
Ctsb	2.01102e-46	1.09816	2.14081	2.41463e-42	Cluster2	41.6171
Lgmn	5.93087e-50	1.08818	2.12606	7.1212e-46	Cluster2	45.1474
Rps28	6.31029e-64	1.08114	2.1157	7.57676e-60	Cluster2	59.1205
Rplp2	1.81027e-66	1.07071	2.10047	2.17359e-62	Cluster2	61.6628
Rps8	4.20559e-61	1.06874	2.0976	5.04965e-57	Cluster2	56.2967
Rpl18a	1.0672e-66	1.06734	2.09557	1.28139e-62	Cluster2	61.8923
Selenop	9.98953e-54	1.06335	2.08978	1.19944e-49	Cluster2	48.921
Rps27	6.9411e-58	1.06121	2.08669	8.33417e-54	Cluster2	53.0791
Rps11	2.23444e-70	1.05357	2.07567	2.6829e-66	Cluster2	65.5714
Rps21	2.0785e-51	1.05252	2.07415	2.49566e-47	Cluster2	46.6028
Rps14	1.6517e-63	1.04742	2.06683	1.9832e-59	Cluster2	58.7026
Rpl13a	4.94765e-71	1.04313	2.0607	5.94064e-67	Cluster2	66.2262
Rps10	3.02594e-65	1.04266	2.06002	3.63324e-61	Cluster2	60.4397
Rpl27a	1.00293e-50	1.03862	2.05426	1.20422e-46	Cluster2	45.9193
Rps4x	1.8837e-69	1.03834	2.05386	2.26176e-65	Cluster2	64.6456
Rpl41	2.32764e-64	1.02474	2.0346	2.79479e-60	Cluster2	59.5537
Rpl32	2.06842e-73	1.01888	2.02634	2.48355e-69	Cluster2	68.6049
Rpl34	8.13734e-61	1.01541	2.02148	9.7705e-57	Cluster2	56.0101
Rps16	9.76594e-66	1.01094	2.01522	1.1726e-61	Cluster2	60.9309
Rpl37a	2.66251e-53	1.00212	2.00294	3.19687e-49	Cluster2	48.4953
Rpl17	1.78881e-67	0.997815	1.99697	2.14782e-63	Cluster2	62.668
Rpl10	1.66611e-58	0.98427	1.97831	2.00049e-54	Cluster2	53.6989
Cd81	1.0191e-43	0.984177	1.97818	1.22363e-39	Cluster2	38.9124
Rpl30	2.72343e-56	0.976896	1.96823	3.27002e-52	Cluster2	51.4854
Ubb	3.41656e-44	0.97248	1.96221	4.10226e-40	Cluster2	39.387
Rpl26	1.72819e-56	0.96408	1.95082	2.07504e-52	Cluster2	51.683
Cd9	4.2148e-41	0.95709	1.94139	5.06071e-37	Cluster2	36.2958
Basp1	9.8108e-46	0.938099	1.916	1.17798e-41	Cluster2	40.9289
Trem2	5.94333e-40	0.937899	1.91574	7.13615e-36	Cluster2	35.1465
Fos	6.94966e-30	0.925589	1.89946	8.34445e-26	Cluster2	25.0786
Rpl11	2.31098e-65	0.924799	1.89842	2.77479e-61	Cluster2	60.5568
Rpl21	2.53328e-58	0.921141	1.89361	3.04171e-54	Cluster2	53.5169
Ubc	2.66404e-43	0.91628	1.88724	3.19872e-39	Cluster2	38.495
H3f3b	1.16581e-27	0.904503	1.8719	1.39978e-23	Cluster2	22.8539
Ctsz	1.46596e-39	0.897483	1.86281	1.76018e-35	Cluster2	34.7544
Rpl9	6.92317e-59	0.897339	1.86263	8.31265e-55	Cluster2	54.0803
Rps15a	8.1175e-59	0.89643	1.86145	9.74669e-55	Cluster2	54.0111
Rps9	4.39246e-48	0.894909	1.85949	5.27403e-44	Cluster2	43.2779
Rps3a1	9.96673e-58	0.891758	1.85544	1.19671e-53	Cluster2	52.922
Ptma	3.11631e-41	0.887586	1.85008	3.74175e-37	Cluster2	36.4269
Rpl28	1.96767e-58	0.881549	1.84235	2.36259e-54	Cluster2	53.6266
Eif1	1.90018e-47	0.871817	1.82997	2.28155e-43	Cluster2	42.6418
Rpl38	6.8491e-58	0.864338	1.8205	8.22371e-54	Cluster2	53.0849
Rpl19	2.7656e-55	0.863125	1.81897	3.32065e-51	Cluster2	50.4788
Tmem119	1.69086e-32	0.860545	1.81572	2.03022e-28	Cluster2	27.6925
Rgs10	4.09731e-38	0.857858	1.81235	4.91964e-34	Cluster2	33.3081
Rps25	6.09198e-54	0.846252	1.79782	7.31464e-50	Cluster2	49.1358
Rps3	8.6591e-51	0.842485	1.79314	1.0397e-46	Cluster2	45.9831
Rps20	3.30741e-48	0.836515	1.78573	3.97121e-44	Cluster2	43.4011
Egr1	1.43876e-34	0.834719	1.78351	1.72752e-30	Cluster2	29.7626
Rhob	5.13282e-32	0.823682	1.76992	6.16297e-28	Cluster2	27.2102
Kctd12	1.99437e-28	0.816462	1.76108	2.39464e-24	Cluster2	23.6208
Rplp0	2.77138e-47	0.805225	1.74742	3.3276e-43	Cluster2	42.4779
Cd53	7.72621e-49	0.802782	1.74446	9.27685e-45	Cluster2	44.0326
Aif1	3.35929e-41	0.799934	1.74102	4.0335e-37	Cluster2	36.3943
Rpl36	6.25245e-51	0.799461	1.74045	7.50731e-47	Cluster2	46.1245
Rpl12	4.25953e-48	0.797348	1.7379	5.11442e-44	Cluster2	43.2912
Ctsl	3.83151e-31	0.796542	1.73693	4.6005e-27	Cluster2	26.3372
Lyz2	1.1027e-21	0.788675	1.72749	1.32401e-17	Cluster2	16.8781
Rgs2	6.91341e-27	0.788398	1.72716	8.30094e-23	Cluster2	22.0809
Rps15	3.22592e-46	0.78344	1.72123	3.87337e-42	Cluster2	41.4119
Rpl7	7.74172e-52	0.781402	1.7188	9.29548e-48	Cluster2	47.0317
Rps7	8.61659e-47	0.780016	1.71715	1.03459e-42	Cluster2	41.9852
Cyba	1.73024e-43	0.776914	1.71346	2.0775e-39	Cluster2	38.6825
Selplg	4.46609e-28	0.772971	1.70878	5.36243e-24	Cluster2	23.2706
Rps19	1.28135e-39	0.760366	1.69392	1.53851e-35	Cluster2	34.8129
Hsp90b1	1.26683e-32	0.758445	1.69167	1.52108e-28	Cluster2	27.8178
Rpl35	1.20702e-52	0.751039	1.683	1.44927e-48	Cluster2	47.8389
Ly6e	1.75245e-35	0.750537	1.68242	2.10417e-31	Cluster2	30.6769
Cfl1	1.19416e-54	0.74029	1.67051	1.43383e-50	Cluster2	49.8435
Rpl5	4.30736e-45	0.7397	1.66983	5.17184e-41	Cluster2	40.2864
Calr	8.37677e-36	0.73887	1.66887	1.0058e-31	Cluster2	30.9975
Rps5	5.95149e-47	0.724572	1.65241	7.14596e-43	Cluster2	42.1459
Zfp36	1.01246e-24	0.724544	1.65238	1.21567e-20	Cluster2	19.9152
Ppia	8.28558e-36	0.723037	1.65065	9.94849e-32	Cluster2	31.0022
Rpl6	1.89031e-32	0.721367	1.64874	2.2697e-28	Cluster2	27.644
Rpl23a	4.69685e-51	0.720709	1.64799	5.6395e-47	Cluster2	46.2488
Rps26	1.55402e-42	0.719522	1.64664	1.86591e-38	Cluster2	37.7291
Rnase4	6.06263e-34	0.715989	1.64261	7.2794e-30	Cluster2	29.1379
Actg1	6.20074e-41	0.714716	1.64116	7.44523e-37	Cluster2	36.1281
Zfp36l1	1.53684e-11	0.709323	1.63504	1.84528e-07	Cluster2	6.73394
Rps13	1.84739e-32	0.707289	1.63273	2.21816e-28	Cluster2	27.654
Rpl27	1.57744e-43	0.690205	1.61351	1.89403e-39	Cluster2	38.7226
Rps18	2.10958e-37	0.689694	1.61294	2.53298e-33	Cluster2	32.5964
Rpl24	6.89473e-46	0.686316	1.60917	8.27851e-42	Cluster2	41.082
Fcgr3	3.79246e-33	0.6816	1.60392	4.55361e-29	Cluster2	28.3416
Psap	1.69106e-25	0.665457	1.58607	2.03045e-21	Cluster2	20.6924
Rpl22	2.11747e-41	0.654916	1.57452	2.54244e-37	Cluster2	36.5947
Npc2	1.18103e-39	0.6528	1.57222	1.41806e-35	Cluster2	34.8483
Pdia3	5.45933e-34	0.651916	1.57125	6.55501e-30	Cluster2	29.1834
Cited2	2.41871e-25	0.641336	1.55977	2.90414e-21	Cluster2	20.537
Rpl3	1.17011e-41	0.637537	1.55567	1.40495e-37	Cluster2	36.8523
Rpl18	4.46829e-34	0.63084	1.54847	5.36507e-30	Cluster2	29.2704
Pfn1	3.38062e-40	0.620529	1.53744	4.05911e-36	Cluster2	35.3916
Grn	3.09302e-24	0.619795	1.53666	3.71379e-20	Cluster2	19.4302
Cd68	3.12054e-32	0.619072	1.53589	3.74683e-28	Cluster2	27.4263
Cd164	3.30155e-34	0.612801	1.52923	3.96417e-30	Cluster2	29.4018
Arpc2	1.98416e-32	0.609	1.5252	2.38238e-28	Cluster2	27.623
Tmem176b	4.0168e-26	0.601011	1.51678	4.82297e-22	Cluster2	21.3167
Rack1	3.06462e-32	0.600544	1.51629	3.67969e-28	Cluster2	27.4342
Tmem50a	6.73339e-40	0.599273	1.51495	8.08478e-36	Cluster2	35.0923
Jund	1.13639e-21	0.598746	1.5144	1.36446e-17	Cluster2	16.865
Sh3bgrl3	9.29661e-35	0.592055	1.50739	1.11624e-30	Cluster2	29.9522
Rpsa	1.43263e-28	0.590887	1.50617	1.72016e-24	Cluster2	23.7644
Rps17	8.87487e-34	0.589526	1.50475	1.06561e-29	Cluster2	28.9724
Glul	1.04401e-17	0.587656	1.5028	1.25354e-13	Cluster2	12.9019
Klf2	2.38503e-20	0.580271	1.49513	2.86371e-16	Cluster2	15.5431
Rpl8	6.18091e-30	0.574786	1.48946	7.42142e-26	Cluster2	25.1295
Cd63	1.0515e-24	0.573858	1.4885	1.26253e-20	Cluster2	19.8988
Rps6	5.63984e-29	0.57338	1.48801	6.77175e-25	Cluster2	24.1693
Ifngr1	1.24936e-23	0.566553	1.48098	1.5001e-19	Cluster2	18.8239
Rpl36a	1.18889e-39	0.566015	1.48043	1.4275e-35	Cluster2	34.8454
Rps2	2.82468e-27	0.558961	1.47321	3.39159e-23	Cluster2	22.4696
Zfp36l2	4.73637e-15	0.556454	1.47065	5.68696e-11	Cluster2	10.2451
F11r	1.84892e-27	0.555655	1.46984	2.22e-23	Cluster2	22.6536
Pmepa1	1.58692e-15	0.54866	1.46273	1.90541e-11	Cluster2	10.72
Jun	6.1876e-15	0.548491	1.46256	7.42946e-11	Cluster2	10.129
Gapdh	6.1541e-38	0.533223	1.44716	7.38923e-34	Cluster2	33.1314
Ier2	2.99871e-19	0.532494	1.44643	3.60055e-15	Cluster2	14.4436
Clta	1.36375e-25	0.529437	1.44337	1.63746e-21	Cluster2	20.7858
Cdc42	3.12275e-23	0.529318	1.44325	3.74948e-19	Cluster2	18.426
Hspa8	1.40478e-20	0.526973	1.4409	1.68671e-16	Cluster2	15.773
Lamp1	4.16805e-23	0.526946	1.44088	5.00457e-19	Cluster2	18.3006
Vsir	1.01551e-19	0.524135	1.43807	1.21932e-15	Cluster2	14.9139
Eef1b2	1.2543e-32	0.523076	1.43702	1.50604e-28	Cluster2	27.8222
Csf1r	3.17968e-20	0.522064	1.43601	3.81785e-16	Cluster2	15.4182
Mafb	3.28477e-10	0.52185	1.4358	3.94402e-06	Cluster2	5.40406
Rpl4	2.18333e-33	0.519713	1.43367	2.62152e-29	Cluster2	28.5814
Ywhae	2.10743e-34	0.519291	1.43325	2.53039e-30	Cluster2	29.5968
Rpl15	6.74317e-24	0.518319	1.43229	8.09652e-20	Cluster2	19.0917
Ly86	8.44038e-17	0.515012	1.42901	1.01344e-12	Cluster2	11.9942
H2-D1	2.58327e-16	0.514278	1.42828	3.10173e-12	Cluster2	11.5084
Capza2	2.21165e-21	0.509219	1.42328	2.65553e-17	Cluster2	16.5758
Calm1	2.92221e-28	0.507415	1.4215	3.5087e-24	Cluster2	23.4549
Gpx1	7.67783e-21	0.506769	1.42086	9.21877e-17	Cluster2	16.0353
Laptm4a	1.16582e-26	0.506299	1.4204	1.3998e-22	Cluster2	21.8539
Lpcat2	2.42305e-22	0.503326	1.41748	2.90935e-18	Cluster2	17.5362
Rpl7a	9.00389e-27	0.501728	1.41591	1.0811e-22	Cluster2	21.9661
H2-K1	1.1279e-16	0.494754	1.40908	1.35426e-12	Cluster2	11.8683
Clic1	5.42173e-29	0.491162	1.40558	6.50987e-25	Cluster2	24.1864
Arl6ip1	9.48352e-30	0.490172	1.40461	1.13869e-25	Cluster2	24.9436
Gpr183	1.60067e-21	0.488413	1.4029	1.92193e-17	Cluster2	16.7163
Hsp90ab1	1.33893e-11	0.48776	1.40227	1.60766e-07	Cluster2	6.79381
Fcrls	1.27408e-10	0.487525	1.40204	1.52979e-06	Cluster2	5.81537
Cox4i1	2.28384e-31	0.486016	1.40057	2.74221e-27	Cluster2	26.5619
Rpl29	6.27499e-24	0.485456	1.40003	7.53438e-20	Cluster2	19.123
Gnai2	1.52633e-22	0.48538	1.39995	1.83267e-18	Cluster2	17.7369
Hpgd	4.66156e-20	0.477628	1.39245	5.59714e-16	Cluster2	15.252
Scamp2	1.62844e-17	0.476906	1.39176	1.95526e-13	Cluster2	12.7088
Gnas	2.112e-23	0.472779	1.38778	2.53587e-19	Cluster2	18.5959
Ppib	1.29824e-23	0.46843	1.3836	1.5588e-19	Cluster2	18.8072
Pnp	1.51308e-26	0.465851	1.38113	1.81675e-22	Cluster2	21.7407
Atp6v0c	4.4295e-22	0.465851	1.38113	5.3185e-18	Cluster2	17.2742
Rpl14	3.45897e-23	0.463254	1.37865	4.15319e-19	Cluster2	18.3816
Txnip	9.33561e-13	0.456246	1.37197	1.12093e-08	Cluster2	7.95042
Alox5ap	5.25554e-25	0.456058	1.37179	6.31033e-21	Cluster2	20.1999
Chchd2	5.58223e-30	0.453684	1.36953	6.70258e-26	Cluster2	25.1738
Arhgdib	2.7684e-35	0.453443	1.3693	3.32402e-31	Cluster2	30.4783
Rpl31	4.81042e-31	0.452667	1.36857	5.77588e-27	Cluster2	26.2384
Tnfaip8l2	8.11739e-26	0.452305	1.36822	9.74654e-22	Cluster2	21.0111
P2ry13	1.09339e-14	0.448193	1.36433	1.31283e-10	Cluster2	9.88179
Tmco1	3.44453e-31	0.447929	1.36408	4.13584e-27	Cluster2	26.3834
Timp2	1.98881e-25	0.447097	1.36329	2.38797e-21	Cluster2	20.622
Tuba1b	9.37777e-26	0.446184	1.36243	1.12599e-21	Cluster2	20.9485
Dusp6	3.06341e-14	0.444372	1.36072	3.67824e-10	Cluster2	9.43436
Hspa5	2.48069e-12	0.441164	1.3577	2.97856e-08	Cluster2	7.52599
Pcbp1	3.65913e-28	0.438936	1.3556	4.39351e-24	Cluster2	23.3572
Ckb	4.77056e-17	0.437991	1.35472	5.72801e-13	Cluster2	12.242
Naca	1.50598e-25	0.437553	1.35431	1.80823e-21	Cluster2	20.7427
Ccl4	4.11658e-10	0.435597	1.35247	4.94278e-06	Cluster2	5.30603
Siglech	6.88156e-10	0.435407	1.35229	8.26269e-06	Cluster2	5.08288
Npm1	2.74656e-28	0.431154	1.34831	3.2978e-24	Cluster2	23.4818
Hexa	1.56511e-19	0.429325	1.3466	1.87923e-15	Cluster2	14.726
Rpl10a	9.27514e-19	0.428313	1.34566	1.11367e-14	Cluster2	13.9532
Gng5	9.49893e-26	0.424031	1.34167	1.14054e-21	Cluster2	20.9429
Selenok	1.17087e-27	0.418854	1.33687	1.40587e-23	Cluster2	22.8521
Tmem59	3.79791e-17	0.415394	1.33366	4.56015e-13	Cluster2	12.341
Rnasek	1.05292e-23	0.413584	1.33199	1.26425e-19	Cluster2	18.8982
Cd300c2	1.77404e-16	0.412397	1.3309	2.13009e-12	Cluster2	11.6716
Ldhb	2.6576e-22	0.410885	1.3295	3.19098e-18	Cluster2	17.4961
Serpine2	2.32379e-14	0.410854	1.32947	2.79017e-10	Cluster2	9.55437
H3f3a	4.13225e-16	0.410388	1.32904	4.9616e-12	Cluster2	11.3044
Ctsc	1.07925e-16	0.410217	1.32889	1.29585e-12	Cluster2	11.8874
Canx	1.4554e-19	0.408286	1.32711	1.7475e-15	Cluster2	14.7576
Gabarap	4.01736e-22	0.406208	1.3252	4.82364e-18	Cluster2	17.3166
Lyn	2.95587e-14	0.404364	1.32351	3.54912e-10	Cluster2	9.44988
Gng10	1.37818e-15	0.401798	1.32115	1.65477e-11	Cluster2	10.7813
Creg1	6.15244e-19	0.401216	1.32062	7.38723e-15	Cluster2	14.1315
Cox8a	8.04797e-23	0.400968	1.32039	9.6632e-19	Cluster2	18.0149
Ndfip1	5.04265e-21	0.400825	1.32026	6.05471e-17	Cluster2	16.2179
Rnf130	1.03016e-21	0.398823	1.31843	1.23691e-17	Cluster2	16.9077
Klf6	9.85512e-11	0.398579	1.31821	1.1833e-06	Cluster2	5.9269
Cd52	3.22873e-20	0.396865	1.31664	3.87673e-16	Cluster2	15.4115
Retreg1	1.38244e-20	0.395462	1.31536	1.6599e-16	Cluster2	15.7799
Tmem86a	7.29522e-20	0.392042	1.31225	8.75937e-16	Cluster2	15.0575
Tmbim6	1.33007e-14	0.390889	1.3112	1.59701e-10	Cluster2	9.79669
Asah1	9.90749e-18	0.390504	1.31085	1.18959e-13	Cluster2	12.9246
Rpl36al	8.7368e-21	0.388654	1.30917	1.04903e-16	Cluster2	15.9792
Eef2	1.70513e-22	0.387999	1.30858	2.04735e-18	Cluster2	17.6888
Trf	4.51935e-13	0.387241	1.30789	5.42638e-09	Cluster2	8.26549
Nme2	9.22543e-28	0.38322	1.30425	1.1077e-23	Cluster2	22.9556
Hist1h2ap	5.26858e-19	0.382549	1.30364	6.32599e-15	Cluster2	14.1989
Ybx1	2.17629e-20	0.381787	1.30295	2.61307e-16	Cluster2	15.5828
Lst1	4.34279e-17	0.377449	1.29904	5.21439e-13	Cluster2	12.2828
Evi2a	1.75829e-14	0.377068	1.2987	2.11118e-10	Cluster2	9.67547
Serf2	5.57596e-17	0.37673	1.2984	6.69505e-13	Cluster2	12.1742
Mylip	3.11149e-13	0.376233	1.29795	3.73596e-09	Cluster2	8.4276
Itm2c	1.78265e-19	0.374998	1.29684	2.14042e-15	Cluster2	14.6695
Hnrnpk	2.59978e-17	0.374998	1.29684	3.12155e-13	Cluster2	12.5056
Mpeg1	3.85467e-11	0.371108	1.29335	4.6283e-07	Cluster2	6.33458
Bsg	2.91235e-17	0.370482	1.29279	3.49685e-13	Cluster2	12.4563
Pfdn5	1.1129e-23	0.365324	1.28817	1.33626e-19	Cluster2	18.8741
Cyfip1	5.48295e-11	0.362566	1.28571	6.58338e-07	Cluster2	6.18155
Tmem176a	1.98077e-15	0.362295	1.28547	2.37831e-11	Cluster2	10.6237
Rap1b	7.68411e-18	0.361515	1.28477	9.22631e-14	Cluster2	13.035
Smap2	8.63783e-12	0.359672	1.28313	1.03714e-07	Cluster2	6.98416
Grb2	5.26325e-24	0.357635	1.28132	6.31958e-20	Cluster2	19.1993
Ddx3x	1.87438e-12	0.35745	1.28116	2.25057e-08	Cluster2	7.64771
Fcgr1	2.14095e-14	0.357251	1.28098	2.57064e-10	Cluster2	9.58996
Vapa	2.07832e-22	0.357025	1.28078	2.49544e-18	Cluster2	17.6029
Cmtm6	2.65412e-13	0.35673	1.28052	3.1868e-09	Cluster2	8.49664
Lamp2	4.4223e-13	0.356573	1.28038	5.30986e-09	Cluster2	8.27492
Coro1a	3.49535e-14	0.356338	1.28017	4.19687e-10	Cluster2	9.37707
Dad1	4.37568e-19	0.354269	1.27834	5.25388e-15	Cluster2	14.2795
Fcgr2b	3.63479e-18	0.352603	1.27686	4.3643e-14	Cluster2	13.3601
Sirpa	1.30076e-12	0.35251	1.27678	1.56182e-08	Cluster2	7.80637
Atp6v1g1	3.5781e-21	0.35201	1.27634	4.29623e-17	Cluster2	16.3669
Slc25a5	1.97001e-18	0.351574	1.27595	2.36539e-14	Cluster2	13.6261
Spi1	1.34586e-15	0.351285	1.2757	1.61598e-11	Cluster2	10.7916
Rdx	7.42968e-19	0.350916	1.27537	8.92081e-15	Cluster2	14.0496
Atp5g2	1.25606e-20	0.350296	1.27482	1.50816e-16	Cluster2	15.8216
Cox7a2l	1.05722e-23	0.349658	1.27426	1.26941e-19	Cluster2	18.8964
Wasf2	2.07341e-12	0.348757	1.27346	2.48954e-08	Cluster2	7.60388
Ctsa	2.87547e-13	0.347207	1.2721	3.45258e-09	Cluster2	8.46186
Selenos	2.24658e-18	0.345674	1.27074	2.69747e-14	Cluster2	13.569
Manf	1.45416e-13	0.343298	1.26865	1.74601e-09	Cluster2	8.75795
Btf3	6.89131e-20	0.342075	1.26758	8.2744e-16	Cluster2	15.0823
Nfkbia	1.3992e-09	0.34032	1.26604	1.68002e-05	Cluster2	4.77468
Cd47	1.36312e-14	0.337934	1.26395	1.6367e-10	Cluster2	9.78603
Atp5e	1.19406e-22	0.336927	1.26306	1.43371e-18	Cluster2	17.8435
Selenof	1.25468e-19	0.336083	1.26233	1.50649e-15	Cluster2	14.822
Ccnd1	1.61387e-19	0.335916	1.26218	1.93778e-15	Cluster2	14.7127
Ifi30	7.30564e-17	0.335267	1.26161	8.77188e-13	Cluster2	12.0569
Morf4l1	1.41197e-12	0.334377	1.26083	1.69535e-08	Cluster2	7.77074
St3gal5	2.71622e-16	0.33241	1.25911	3.26136e-12	Cluster2	11.4866
Aldoa	3.53301e-23	0.33169	1.25849	4.24209e-19	Cluster2	18.3724
Tubb5	1.1573e-15	0.330158	1.25715	1.38957e-11	Cluster2	10.8571
Nfe2l2	1.91751e-16	0.330121	1.25712	2.30235e-12	Cluster2	11.6378
Zfp706	1.17366e-16	0.329701	1.25675	1.40921e-12	Cluster2	11.851
Cd14	1.63049e-10	0.329133	1.25626	1.95773e-06	Cluster2	5.70825
Reep3	1.67255e-16	0.328805	1.25597	2.00823e-12	Cluster2	11.6972
Bri3	8.81462e-16	0.328795	1.25596	1.05837e-11	Cluster2	10.9754
Lars2	2.27378e-10	0.327985	1.25526	2.73012e-06	Cluster2	5.56382
Cltc	7.2808e-11	0.327145	1.25453	8.74206e-07	Cluster2	6.05839
Ywhah	5.20374e-12	0.325807	1.25337	6.24813e-08	Cluster2	7.20425
Reep5	5.42248e-18	0.325175	1.25282	6.51077e-14	Cluster2	13.1864
Tmed10	1.87564e-15	0.324203	1.25197	2.25208e-11	Cluster2	10.6474
Junb	1.61454e-08	0.321252	1.24941	0.000193858	Cluster2	3.71252
Pmp22	3.36645e-13	0.32034	1.24862	4.04209e-09	Cluster2	8.39339
Syngr2	7.35159e-18	0.32	1.24833	8.82705e-14	Cluster2	13.0542
Spcs2	7.67394e-14	0.319513	1.24791	9.21411e-10	Cluster2	9.03555
Rbx1	5.89648e-15	0.319141	1.24759	7.0799e-11	Cluster2	10.15
Cybb	6.29532e-07	0.31852	1.24705	0.00755879	Cluster2	2.12155
Atp5l	1.7203e-18	0.316808	1.24557	2.06557e-14	Cluster2	13.685
Cotl1	6.84928e-18	0.316808	1.24557	8.22393e-14	Cluster2	13.0849
Ppp1ca	1.25144e-17	0.314052	1.24319	1.5026e-13	Cluster2	12.8232
Ptpn6	4.21777e-17	0.314052	1.24319	5.06428e-13	Cluster2	12.2955
Cebpa	9.96361e-10	0.313848	1.24302	1.19633e-05	Cluster2	4.92215
Tpp1	1.30268e-13	0.312315	1.2417	1.56413e-09	Cluster2	8.80573
Rtn3	3.86399e-16	0.312046	1.24147	4.63949e-12	Cluster2	11.3335
Srgn	3.79964e-15	0.311653	1.24113	4.56223e-11	Cluster2	10.3408
Tmed5	3.58898e-15	0.311565	1.24105	4.30929e-11	Cluster2	10.3656
Ifnar2	2.29028e-12	0.309	1.23885	2.74994e-08	Cluster2	7.56068
Snx5	1.0588e-11	0.308662	1.23856	1.27131e-07	Cluster2	6.89575
Hmgb1	1.75283e-10	0.308371	1.23831	2.10462e-06	Cluster2	5.67683
Atp1b3	1.38316e-16	0.30813	1.2381	1.66076e-12	Cluster2	11.7797
Abhd12	3.22019e-10	0.307057	1.23718	3.86648e-06	Cluster2	5.41268
Hnrnpf	1.22077e-11	0.306862	1.23701	1.46578e-07	Cluster2	6.83393
Lamtor4	7.16039e-19	0.304052	1.23461	8.59748e-15	Cluster2	14.0656
Pip4k2a	4.16364e-13	0.302177	1.233	4.99928e-09	Cluster2	8.30109
Cd302	8.25618e-20	0.301972	1.23283	9.91319e-16	Cluster2	15.0038
Sfr1	1.66237e-16	0.300114	1.23124	1.99601e-12	Cluster2	11.6998
Atp6v1f	1.12882e-18	0.298395	1.22978	1.35537e-14	Cluster2	13.8679
Abi3	1.73691e-10	0.298079	1.22951	2.08551e-06	Cluster2	5.68079
Cox6b1	2.47003e-18	0.296999	1.22859	2.96576e-14	Cluster2	13.5279
Sub1	2.43147e-14	0.296968	1.22856	2.91946e-10	Cluster2	9.5347
Myl6	1.49085e-12	0.293646	1.22573	1.79006e-08	Cluster2	7.74713
Pnrc1	2.24596e-11	0.292702	1.22493	2.69672e-07	Cluster2	6.56916
Arhgdia	1.95283e-14	0.291419	1.22384	2.34477e-10	Cluster2	9.6299
Cebpb	5.41087e-07	0.290873	1.22338	0.00649683	Cluster2	2.1873
Rac1	1.18573e-09	0.290712	1.22324	1.4237e-05	Cluster2	4.84658
Emc7	7.54256e-18	0.290612	1.22316	9.05635e-14	Cluster2	13.043
Arf1	1.03556e-15	0.2898	1.22247	1.24339e-11	Cluster2	10.9054
Atp6v0e	2.73712e-14	0.286828	1.21996	3.28646e-10	Cluster2	9.48327
Fli1	5.95336e-12	0.284985	1.2184	7.1482e-08	Cluster2	7.1458
Fscn1	8.67747e-14	0.282839	1.21659	1.0419e-09	Cluster2	8.98217
Vdac2	2.22412e-13	0.281961	1.21585	2.6705e-09	Cluster2	8.57341
Atp5f1	2.85037e-17	0.281851	1.21575	3.42244e-13	Cluster2	12.4657
Tcn2	6.62077e-14	0.281672	1.2156	7.94956e-10	Cluster2	9.09966
H2afz	5.23328e-12	0.278697	1.2131	6.2836e-08	Cluster2	7.20179
Nptn	3.55804e-10	0.278573	1.21299	4.27214e-06	Cluster2	5.36935
Ptafr	4.73728e-12	0.27815	1.21264	5.68805e-08	Cluster2	7.24504
Lcp1	1.89352e-07	0.278023	1.21253	0.00227355	Cluster2	2.6433
Rhog	2.73977e-17	0.27796	1.21248	3.28964e-13	Cluster2	12.4829
Csnk1e	1.62297e-10	0.277071	1.21173	1.9487e-06	Cluster2	5.71026
Samsn1	3.18176e-09	0.276565	1.21131	3.82034e-05	Cluster2	4.4179
Cebpd	2.25548e-09	0.276297	1.21108	2.70815e-05	Cluster2	4.56733
Atp5h	3.60928e-19	0.276238	1.21103	4.33366e-15	Cluster2	14.3631
Ptms	8.6333e-08	0.275819	1.21068	0.0010366	Cluster2	2.98439
Arpc4	7.87193e-12	0.275785	1.21065	9.45183e-08	Cluster2	7.02448
Magt1	2.62929e-13	0.275748	1.21062	3.15699e-09	Cluster2	8.50073
Usp2	4.72421e-11	0.275029	1.21002	5.67236e-07	Cluster2	6.24624
Bst2	8.02969e-14	0.274828	1.20985	9.64124e-10	Cluster2	9.01587
Hsp90aa1	6.36005e-10	0.27395	1.20911	7.63652e-06	Cluster2	5.1171
Plek	1.52871e-07	0.273563	1.20879	0.00183552	Cluster2	2.73624
Zfand5	3.25415e-07	0.273563	1.20879	0.00390725	Cluster2	2.40813
Rhoa	1.44909e-08	0.273096	1.2084	0.000173993	Cluster2	3.75947
Atox1	7.25516e-16	0.273069	1.20838	8.71128e-12	Cluster2	11.0599
Serinc1	2.48252e-11	0.272719	1.20808	2.98076e-07	Cluster2	6.52567
Gm2a	2.81359e-14	0.269672	1.20553	3.37828e-10	Cluster2	9.4713
Tma7	5.20904e-15	0.268906	1.20489	6.25449e-11	Cluster2	10.2038
Dek	3.89687e-12	0.268158	1.20427	4.67897e-08	Cluster2	7.32985
Hmgb2	2.70872e-09	0.267912	1.20406	3.25236e-05	Cluster2	4.4878
Sec11c	1.82532e-12	0.267523	1.20374	2.19166e-08	Cluster2	7.65923
Sh3glb1	1.60937e-09	0.267443	1.20367	1.93237e-05	Cluster2	4.71391
Ostf1	1.12939e-15	0.266577	1.20295	1.35606e-11	Cluster2	10.8677
Cebpzos	1.33504e-12	0.266577	1.20295	1.60298e-08	Cluster2	7.79507
Pdia6	8.719e-10	0.265869	1.20236	1.04689e-05	Cluster2	4.9801
Ang	1.28206e-11	0.265781	1.20229	1.53937e-07	Cluster2	6.81266
Akirin2	1.25025e-11	0.264878	1.20153	1.50118e-07	Cluster2	6.82357
Rap1a	1.59326e-11	0.264878	1.20153	1.91302e-07	Cluster2	6.71828
Irf8	4.4108e-07	0.264696	1.20138	0.00529605	Cluster2	2.27605
Mt1	3.66901e-13	0.263981	1.20079	4.40538e-09	Cluster2	8.35602
Itgb5	1.61141e-07	0.263403	1.20031	0.00193482	Cluster2	2.71336
Eif5a	2.57709e-15	0.263282	1.20021	3.09431e-11	Cluster2	10.5094
Anp32a	1.89389e-12	0.261062	1.19836	2.274e-08	Cluster2	7.64321
Atraid	4.63276e-11	0.261062	1.19836	5.56256e-07	Cluster2	6.25473
C3ar1	6.44326e-09	0.261062	1.19836	7.73643e-05	Cluster2	4.11146
Sdcbp	9.8403e-11	0.260988	1.1983	1.18152e-06	Cluster2	5.92756
Tspan13	3.13888e-17	0.25896	1.19662	3.76885e-13	Cluster2	12.4238
Ndufa4	1.37347e-15	0.258526	1.19626	1.64912e-11	Cluster2	10.7827
Orai1	9.78864e-11	0.258409	1.19616	1.17532e-06	Cluster2	5.92984
Vamp8	1.70986e-11	0.257167	1.19513	2.05302e-07	Cluster2	6.68761
Cox6c	5.79957e-13	0.25706	1.19504	6.96354e-09	Cluster2	8.15717
Rab11a	4.62901e-13	0.256655	1.19471	5.55806e-09	Cluster2	8.25508
Hnrnpa0	2.33598e-12	0.256256	1.19438	2.80482e-08	Cluster2	7.5521
Rnaset2a	2.84546e-10	0.256022	1.19418	3.41654e-06	Cluster2	5.46641
Efhd2	1.97605e-07	0.254216	1.19269	0.00237265	Cluster2	2.62477
Erp29	1.29313e-09	0.253591	1.19217	1.55266e-05	Cluster2	4.80892
Krtcap2	1.05837e-14	0.253246	1.19189	1.27078e-10	Cluster2	9.89593
Tmsb10	3.12432e-13	0.253246	1.19189	3.75137e-09	Cluster2	8.42581
Elob	2.81681e-14	0.253051	1.19172	3.38215e-10	Cluster2	9.47081
Rabac1	3.17425e-11	0.252078	1.19092	3.81132e-07	Cluster2	6.41892
Gngt2	5.57817e-11	0.251726	1.19063	6.69771e-07	Cluster2	6.17407
Arpc5	2.38133e-11	0.25047	1.18959	2.85926e-07	Cluster2	6.54375

## Sheet: Down in 2 vs 1 log2FC -0.25
Differentially expressed genes in microglia cluster 2 vs cluster 1, related to Figure 4
All genes down in cluster 2 vs cluster 1 log2FC 0.25 cut-off and p-val adj <0.01
gene name	p_val	avg_log2FC	FC	p_val_adj	Enrichment in cluster	-log10 p-val adj
AC149090.1	5.10064e-65	-1.48269	0.357822	6.12434e-61	Cluster1	60.2129
Tsix	8.63583e-47	-1.33527	0.396319	1.0369e-42	Cluster1	41.9843
mt-Nd2	1.7143e-29	-1.24912	0.420706	2.05836e-25	Cluster1	24.6865
mt-Cytb	6.83726e-29	-1.21656	0.430306	8.2095e-25	Cluster1	24.0857
Adap2os	1.36274e-49	-1.14532	0.452089	1.63624e-45	Cluster1	44.7862
mt-Nd1	2.9554e-27	-1.13042	0.456784	3.54855e-23	Cluster1	22.4499
Dleu2	4.09668e-42	-1.04836	0.483518	4.91889e-38	Cluster1	37.3081
mt-Co3	2.03067e-22	-0.994395	0.501946	2.43823e-18	Cluster1	17.6129
Xist	2.72708e-29	-0.972689	0.509555	3.2744e-25	Cluster1	24.4849
mt-Nd3	1.33599e-25	-0.961084	0.513671	1.60412e-21	Cluster1	20.7948
Son	2.85101e-39	-0.944123	0.519745	3.42321e-35	Cluster1	34.4656
mt-Co2	4.81335e-21	-0.931484	0.524319	5.77939e-17	Cluster1	16.2381
mt-Nd4	5.49799e-21	-0.930122	0.524814	6.60144e-17	Cluster1	16.1804
Arhgap45	6.37462e-34	-0.880486	0.543185	7.654e-30	Cluster1	29.1161
Gm43221	5.26873e-34	-0.840351	0.558508	6.32616e-30	Cluster1	29.1989
Srgap2	8.46614e-26	-0.796192	0.575867	1.01653e-21	Cluster1	20.9929
Mir99ahg	4.53788e-24	-0.775324	0.584258	5.44863e-20	Cluster1	19.2637
mt-Atp6	1.38917e-14	-0.736508	0.600191	1.66798e-10	Cluster1	9.77781
Pnisr	2.05879e-22	-0.686834	0.621216	2.47199e-18	Cluster1	17.607
Ivns1abp	1.47415e-17	-0.67435	0.626614	1.77002e-13	Cluster1	12.752
E230029C05Rik	2.49605e-14	-0.674299	0.626636	2.99701e-10	Cluster1	9.52331
Arhgef1	2.7546e-26	-0.657947	0.633779	3.30745e-22	Cluster1	21.4805
Snrnp70	1.4388e-18	-0.650697	0.636972	1.72757e-14	Cluster1	13.7626
Atp6v0b	2.05759e-19	-0.644981	0.639501	2.47055e-15	Cluster1	14.6072
Fus	1.87897e-18	-0.643865	0.639996	2.25608e-14	Cluster1	13.6466
Mef2c	1.17306e-17	-0.635652	0.64365	1.40849e-13	Cluster1	12.8512
Zcchc7	1.27007e-21	-0.635286	0.643813	1.52497e-17	Cluster1	16.8167
Phf14	1.7633e-19	-0.62906	0.646597	2.1172e-15	Cluster1	14.6742
Elmo1	6.43209e-17	-0.616528	0.652239	7.72301e-13	Cluster1	12.1122
Srsf7	1.20948e-21	-0.611986	0.654295	1.45222e-17	Cluster1	16.838
Luc7l2	4.78667e-17	-0.603915	0.657966	5.74735e-13	Cluster1	12.2405
Fchsd2	8.00522e-16	-0.602888	0.658434	9.61187e-12	Cluster1	11.0172
Mlxipl	6.13343e-21	-0.585344	0.66649	7.36441e-17	Cluster1	16.1329
Lrp1	8.56978e-14	-0.582798	0.667668	1.02897e-09	Cluster1	8.9876
mt-Co1	4.85546e-10	-0.581695	0.668178	5.82995e-06	Cluster1	5.23434
Arglu1	2.90701e-15	-0.580533	0.668717	3.49044e-11	Cluster1	10.4571
Hk2	1.01031e-12	-0.580403	0.668777	1.21308e-08	Cluster1	7.91611
Csmd3	1.43678e-15	-0.579143	0.669361	1.72514e-11	Cluster1	10.7632
B430010I23Rik	1.5773e-18	-0.577091	0.670314	1.89387e-14	Cluster1	13.7227
Cyth4	1.09074e-14	-0.555069	0.680624	1.30965e-10	Cluster1	9.88285
Fubp1	3.92633e-17	-0.542303	0.686674	4.71435e-13	Cluster1	12.3266
4632427E13Rik	2.01625e-17	-0.54211	0.686766	2.42091e-13	Cluster1	12.616
Frmd4a	1.30144e-12	-0.525352	0.69479	1.56264e-08	Cluster1	7.80614
Mbnl1	1.47601e-10	-0.524985	0.694966	1.77225e-06	Cluster1	5.75148
Tsc22d4	6.38121e-14	-0.522798	0.696021	7.66191e-10	Cluster1	9.11566
Rbm5	4.96698e-15	-0.516001	0.699307	5.96385e-11	Cluster1	10.2245
Ogt	1.4315e-15	-0.514152	0.700204	1.71881e-11	Cluster1	10.7648
Nav3	4.50035e-11	-0.509814	0.702313	5.40357e-07	Cluster1	6.26732
Dapp1	9.64539e-15	-0.503452	0.705417	1.15812e-10	Cluster1	9.93625
Ttc14	1.92522e-13	-0.498898	0.707647	2.31161e-09	Cluster1	8.63608
Nav2	5.93103e-13	-0.481919	0.716025	7.12138e-09	Cluster1	8.14744
Plgrkt	1.67474e-15	-0.470215	0.721857	2.01086e-11	Cluster1	10.6966
Camk2d	1.29184e-12	-0.462576	0.725689	1.55111e-08	Cluster1	7.80936
Hpgds	3.33315e-10	-0.462256	0.72585	4.00211e-06	Cluster1	5.39771
Inpp5d	2.08325e-11	-0.458767	0.727608	2.50136e-07	Cluster1	6.60182
Pkn1	6.5131e-14	-0.450955	0.731559	7.82028e-10	Cluster1	9.10678
Mef2a	6.20365e-08	-0.443336	0.735432	0.000744872	Cluster1	3.12792
Gm47664	8.18221e-12	-0.442469	0.735874	9.82437e-08	Cluster1	7.0077
Pwwp2a	2.22435e-15	-0.442226	0.735998	2.67078e-11	Cluster1	10.5734
Git2	2.50943e-10	-0.44027	0.736997	3.01307e-06	Cluster1	5.52099
Clk1	3.71876e-10	-0.440054	0.737107	4.46512e-06	Cluster1	5.35017
Smad7	3.13297e-08	-0.432451	0.741002	0.000376176	Cluster1	3.42461
Camk1	3.1391e-09	-0.430819	0.74184	3.76912e-05	Cluster1	4.42376
Hnrnpa3	8.36353e-09	-0.429955	0.742285	0.000100421	Cluster1	3.99818
Gfm2	4.64997e-14	-0.426153	0.744244	5.58322e-10	Cluster1	9.25312
4833420G17Rik	1.75711e-14	-0.422194	0.746289	2.10977e-10	Cluster1	9.67577
Zeb2	1.82668e-08	-0.418749	0.748073	0.000219329	Cluster1	3.6589
Lpar6	1.01431e-09	-0.417335	0.748807	1.21788e-05	Cluster1	4.9144
Ddx17	9.5757e-13	-0.415829	0.749589	1.14975e-08	Cluster1	7.9394
Gm43378	9.34228e-14	-0.412428	0.751358	1.12173e-09	Cluster1	8.95011
Cd37	2.10356e-09	-0.412428	0.751358	2.52574e-05	Cluster1	4.59761
Gm2629	1.47683e-12	-0.408844	0.753227	1.77323e-08	Cluster1	7.75124
Dock10	6.67423e-09	-0.40501	0.755231	8.01374e-05	Cluster1	4.09616
Leng8	7.95201e-13	-0.404769	0.755357	9.54798e-09	Cluster1	8.02009
Map4k4	2.46068e-11	-0.404341	0.755581	2.95453e-07	Cluster1	6.52951
Nktr	3.97437e-09	-0.404256	0.755626	4.77203e-05	Cluster1	4.3213
Dock4	7.06852e-11	-0.403691	0.755922	8.48717e-07	Cluster1	6.07124
Slc38a2	5.28362e-10	-0.40175	0.756939	6.34404e-06	Cluster1	5.19763
Hps4	1.06692e-12	-0.398848	0.758463	1.28105e-08	Cluster1	7.89243
Mycbp2	8.33126e-10	-0.395041	0.760468	1.00033e-05	Cluster1	4.99985
Taf15	3.51256e-14	-0.390558	0.762835	4.21754e-10	Cluster1	9.37494
Chd9	3.48492e-09	-0.389332	0.763483	4.18434e-05	Cluster1	4.37837
3222401L13Rik	1.06988e-11	-0.388601	0.76387	1.28461e-07	Cluster1	6.89123
Akap13	5.12561e-09	-0.387345	0.764536	6.15433e-05	Cluster1	4.21082
Dst	8.24196e-09	-0.385703	0.765406	9.89612e-05	Cluster1	4.00454
Itch	7.1205e-12	-0.384099	0.766257	8.54958e-08	Cluster1	7.06806
Prpf4b	2.73874e-08	-0.383946	0.766339	0.000328841	Cluster1	3.48301
Rhoh	2.4532e-09	-0.380457	0.768194	2.94556e-05	Cluster1	4.53083
Macf1	2.97617e-07	-0.376701	0.770197	0.00357348	Cluster1	2.44691
Nsd1	3.40227e-11	-0.37634	0.77039	4.08511e-07	Cluster1	6.3888
Bclaf1	9.0425e-10	-0.376317	0.770402	1.08573e-05	Cluster1	4.96428
Slc25a37	1.22596e-12	-0.373455	0.771932	1.47202e-08	Cluster1	7.83209
Tgfbr1	5.50047e-07	-0.373078	0.772134	0.00660441	Cluster1	2.18017
Brd9	3.36363e-12	-0.371653	0.772896	4.03871e-08	Cluster1	7.39376
Nisch	1.36382e-08	-0.370741	0.773385	0.000163754	Cluster1	3.78581
Ccnt2	5.99639e-12	-0.3696	0.773997	7.19987e-08	Cluster1	7.14268
Zfp950	5.75125e-10	-0.369546	0.774026	6.90553e-06	Cluster1	5.1608
Hnrnph1	6.23033e-09	-0.367443	0.775155	7.48076e-05	Cluster1	4.12605
Slc8a1	4.55248e-10	-0.366093	0.775881	5.46616e-06	Cluster1	5.26232
Wnk1	1.46928e-07	-0.365877	0.775997	0.00176416	Cluster1	2.75346
Pnn	3.01833e-09	-0.360301	0.779002	3.6241e-05	Cluster1	4.4408
Chd2	3.6736e-08	-0.356817	0.780885	0.000441089	Cluster1	3.35547
Cwf19l2	6.0448e-10	-0.353817	0.782511	7.25799e-06	Cluster1	5.13918
Tra2a	2.23267e-07	-0.353255	0.782816	0.00268077	Cluster1	2.57174
Ophn1	5.09823e-08	-0.35286	0.78303	0.000612145	Cluster1	3.21315
Stx16	4.15178e-12	-0.352702	0.783116	4.98504e-08	Cluster1	7.30233
Malat1	2.01432e-13	-0.352634	0.783153	2.41859e-09	Cluster1	8.61644
Sipa1	6.67818e-10	-0.352398	0.783281	8.01849e-06	Cluster1	5.09591
Cdc37l1	1.25077e-09	-0.352178	0.783401	1.5018e-05	Cluster1	4.82339
Hnrnpa2b1	5.13443e-09	-0.35021	0.78447	6.16491e-05	Cluster1	4.21007
Snrk	3.05912e-08	-0.349869	0.784655	0.000367309	Cluster1	3.43497
Frmd4b	6.51125e-07	-0.347114	0.786155	0.00781806	Cluster1	2.1069
Gm15503	1.04428e-10	-0.346931	0.786255	1.25387e-06	Cluster1	5.90175
Gtpbp2	6.1815e-11	-0.345836	0.786852	7.42212e-07	Cluster1	6.12947
Rbm4b	1.39798e-11	-0.344498	0.787582	1.67855e-07	Cluster1	6.77507
Gm32036	1.90531e-13	-0.343611	0.788066	2.28771e-09	Cluster1	8.6406
Rrbp1	7.73856e-07	-0.34238	0.788739	0.00929169	Cluster1	2.03191
Supt20	2.0375e-10	-0.335603	0.792453	2.44642e-06	Cluster1	5.61147
Zfp644	3.43838e-09	-0.332818	0.793984	4.12847e-05	Cluster1	4.38421
Ssbp1	6.53069e-09	-0.326292	0.797584	7.8414e-05	Cluster1	4.10561
Degs2	3.83001e-12	-0.324843	0.798385	4.59869e-08	Cluster1	7.33737
Ddx50	1.41408e-09	-0.323166	0.799314	1.69788e-05	Cluster1	4.77009
Sh3gl1	2.31379e-10	-0.322906	0.799458	2.77817e-06	Cluster1	5.55624
Ankrd44	2.79058e-07	-0.320745	0.800656	0.00335065	Cluster1	2.47487
Ppcdc	4.04094e-07	-0.318107	0.802122	0.00485196	Cluster1	2.31408
Clk4	2.02035e-09	-0.317271	0.802587	2.42583e-05	Cluster1	4.61514
Mkln1	2.37965e-07	-0.316819	0.802838	0.00285724	Cluster1	2.54405
Atp2c1	1.54944e-08	-0.315594	0.80352	0.000186041	Cluster1	3.73039
Insyn2b	1.13608e-11	-0.308026	0.807746	1.36409e-07	Cluster1	6.86516
Vgll4	1.34447e-08	-0.306857	0.808401	0.000161431	Cluster1	3.79201
Pts	1.86787e-07	-0.306857	0.808401	0.00224275	Cluster1	2.64922
Pan3	4.09435e-08	-0.306197	0.808771	0.000491609	Cluster1	3.30838
Cdk12	3.16353e-08	-0.305045	0.809417	0.000379845	Cluster1	3.42039
Pdk1	6.59739e-08	-0.305045	0.809417	0.000792149	Cluster1	3.10119
R3hdm1	1.38459e-07	-0.304029	0.809987	0.00166248	Cluster1	2.77924
Zc3h7a	6.02352e-09	-0.296754	0.814082	7.23244e-05	Cluster1	4.14072
Trim44	6.62684e-08	-0.296083	0.814461	0.000795685	Cluster1	3.09926
Krit1	6.4799e-07	-0.294435	0.815391	0.00778041	Cluster1	2.109
Gm4258	2.24923e-10	-0.294273	0.815483	2.70065e-06	Cluster1	5.56853
Gm26724	6.01067e-11	-0.293441	0.815953	7.21701e-07	Cluster1	6.14164
Tardbp	1.97069e-08	-0.291135	0.817259	0.00023662	Cluster1	3.62595
Ktn1	4.10728e-08	-0.287509	0.819316	0.000493161	Cluster1	3.30701
Stard9	6.13183e-08	-0.286654	0.819801	0.000736249	Cluster1	3.13298
Arhgap4	3.62342e-08	-0.285284	0.82058	0.000435064	Cluster1	3.36145
Taf1d	4.62062e-07	-0.285173	0.820643	0.00554798	Cluster1	2.25587
Cacna1d	5.58238e-08	-0.284409	0.821078	0.000670276	Cluster1	3.17375
Upf2	5.63804e-09	-0.278892	0.824224	6.76959e-05	Cluster1	4.16944
Gtf2h2	8.20189e-07	-0.274173	0.826924	0.00984801	Cluster1	2.00665
Tmem243	5.59816e-07	-0.272131	0.828096	0.00672171	Cluster1	2.17252
Dennd1c	5.39428e-07	-0.257755	0.836389	0.00647692	Cluster1	2.18863
Phf3	2.18472e-07	-0.257681	0.836432	0.00262319	Cluster1	2.58117
Vps9d1	6.13166e-08	-0.251838	0.839826	0.000736228	Cluster1	3.13299
Gm7480	2.72791e-08	-0.249951	0.840925	0.00032754	Cluster1	3.48474
