# Supplementary material for: A fluorescent perilipin 2 knock-in mouse model reveals a high abundance of lipid droplets in the developing and adult brain
Source: Nat Commun. 2024 Jun 28;15:5489. doi: 10.1038/s41467-024-49449-w (PMC11213871; doi:10.1038/s41467-024-49449-w)
Supplement: Supplementary file 7 — Source Data [file 41467_2024_49449_MOESM7_ESM.xlsx]

## Sheet: Figure 1
Source Data Madsen et al. 2024
Fig. 1 c	qPCR data tdTomato and Plin2 NSPCs						Statistics
	Ct tdTomato	Ct Plin2	Ct b-actin	dCt tdTomato	dCt Plin2
Ctrl #1	37.5816	23.6901	19.0503	18.5313	4.63983		unpaired t-test on dCt values
Ctrl #2	38.6759	24.001	19.7309	18.945	4.2701		two-tailed
Ctrl #3	38.0605	24.3924	19.7953	18.2652	4.59713		tdTomato p-value	<0.0001
tdTom Plin2 #1	24.889	25.0753	20.2023	4.68667	4.87302		Plin2 p-value	0.862
tdTom Plin2 #2	25.0503	25.1057	20.9791	4.07115	4.12662
tdTom Plin2 #3	24.6569	24.8691	20.2227	4.43422	4.64634
n= 3 samples per condition, measured in duplicates
Fig. 1 d	PLIN2 westernblot NSPCs (integrated intensity)						Statistics
	PLIN2 51 kDa	PLIN2 105 kDa	B-ACTIN	PLIN2 51 kDa/B-ACTIN	PLIN2 105 kDa/B-ACTIN
Ctrl #1	39842.9	154.5	24763.6	1.60893	0.006239		unpaired t-test on B-ACTIN normalized values
Ctrl #2	42957.4	180.5	23655.6	1.81595	0.00763033		two-tailed
Ctrl #3	40525	232.5	20839.9	1.94459	0.0111565		PLIN2 51 kDa p-value	0.0294
tdTom Plin2 #1	25962.4	28058.6	20550.6	1.26334	1.36534		PLIN2 105 kDa p-value	0.003
tdTom Plin2 #2	37585.5	26825.5	25629.8	1.46648	1.04665
tdTom Plin2 #3	26479.8	20763.5	26133.6	1.01325	0.794514
n= 3 samples per condition, Western blots run 3 times with similar outcome
Fig. 1 e	LD quantification NSPCs			Statistics
	% of cells expressing tdTom	% tdTom+ LDs/ PLIN2 + LDs
tdTom Plin2 #1	92.2078	81.0365		no statistics performed
tdTom Plin2 #2	89.7436	84.0616
tdTom Plin2 #3	94.6809	81.7098
n=3 samples per condition, total 233 cells (for % of cells) and 222 cells (for % of LDs)
Fig. 1 f	LD quantification NSPCs		Statistics
	area covered
Ctrl #1	7.55041		unpaired t-test
Ctrl #2	5.96213		two-tailed
Ctrl #3	4.70053		p-value	0.8139
tdTom Plin2 #1	6.72249
tdTom Plin2 #2	6.39735
tdTom Plin2 #3	4.23721
n=3 samples per condition, 237 Ctrl and 233 tdTom-Plin2 cells
Fig. 1 g	EdU quantification NSPCs		Statistics
	EdU+/DAPI
Ctrl #1	0.31		unpaired t-test
Ctrl #2	0.31		two-tailed
Ctrl #3	0.33		p-value	0.0523
Ctrl #4	0.295955
Ctrl #5	0.230827
Ctrl #6	0.315767
tdTom Plin2 #1	0.4
tdTom Plin2 #2	0.37
tdTom Plin2 #3	0.3
tdTom Plin2 #4	0.341044
tdTom Plin2 #5	0.303098
tdTom Plin2 #6	0.362589
n=6 samples per condition, 10 images per sample
Fig. 1 h	Cell cylce analysis NSPCs			Statistics
	%G1	%S/G2/M
Ctrl #1	48.4	47.8		multiple unpaired t test with Welch correction
Ctrl #2	48	48.1		two-tailed
Ctrl #3	48.5	49.2		%G1 p-value	0.462262
Ctrl #4	59.9	39.2		% S/G2/M p-value	0.465214
Ctrl #5	59	41.2
Ctrl #6	56.7	42.6
Ctrl #7	61.5	38.8
Ctrl #8	62	39
Ctrl #9	64.9	36.31
tdTom Plin2 #1	49.9	45.4
tdTom Plin2 #2	50	47.5
tdTom Plin2 #3	47.6	47.8
tdTom Plin2 #4	55.8	43.3
tdTom Plin2 #5	55.4	43.1
tdTom Plin2 #6	55.6	43.6
tdTom Plin2 #7	58	41.6
tdTom Plin2 #8	58.7	40.84
tdTom Plin2 #9	60	41.3
Fig. 1 i	Metabolic measurments NSPCs					Statistics
			metabolic potential OCR	metabolic potential ECAR
	OCR mean per experiment	ECAR mean per experiment	% baseline	% baseline		unpaired t-test
Ctrl #1	4.914	0.754	212.192	215.685		two-tailed
Ctrl #2	4.342	0.771	170.947	196.799		OCR p-value	0.8582
Ctrl #3	4.934	0.723	140.724	175.834		ECAR p-value	0.3792
tdTom Plin2 #1	5.033	0.782	217.511	235.771
tdTom Plin2 #2	4.489	0.702	189.165	212.711		multiple unpaired t test with Welch correction
tdTom Plin2 #3	4.811	0.616	150.536	201.172		metab. Pot. OCR	0.715389
						metab. Pot. ECAR	0.254937
n=3 experiments, 2x 15 and 1x 14 replicates per experiment and condition

## Sheet: Figure 2
Source Data Madsen et al. 2024
Fig. 2a	Weight of Ctrl and tdTom-Plin2 mice (in gram)
weeks	Ctrl #1	Ctrl #2	Ctrl #3	Ctrl #4	Ctrl #5	Ctrl #6	Ctrl #7	Ctrl #8	Ctrl #9	Ctrl #10	tdTom-Plin2 #1	tdTom-Plin2 #2	tdTom-Plin2 #3	tdTom-Plin2 #4	tdTom-Plin2 #5	tdTom-Plin2 #6	tdTom-Plin2 #7	tdTom-Plin2 #8	tdTom-Plin2 #9	tdTom-Plin2 #10		Statistics
3	15.2	missing value	missing value	13.9	12.3	14.1	12.5	13.1	12.9	15.1	9.7	13.1	11.8	12.1	13.2	12.4	11.8	12.4	12.85	12.7		Mixed-effects model (REML)
4	21.09	15.2	12.8	20.1	18.3	18.6	20	21.9	18.5	17.8	17.8	15	19.5	18.1	18.8	18.9	19.6	19.4	18.6	17.7		(proposed by Prism due to missing values, instead of repeated measure ANOVA)
5	21.9	19.2	16.7	22.3	23.6	20.6	23.2	20.9	25.6	21	17.3	21.4	21	21.6	27.1	20.3	20.7	21.3	21.6	21.5
6	25.3	missing value	missing value	24.1	25.3	23.6	24.6	22.6	27.7	22.9	24.5	23.5	20.1	23.3	23.9	21.7	22.2	23	22.9	22.7		Row Factor (week), p-value	<0.0001
7	26.68	21.2	24.9	26.2	26.3	25.2	26.6	25	29	23.9	25.5	25.32	22.03	24.7	25.5	22.67	23.46	23.98	23.4	23.45		Column Factor (genotype), p-value	0.2196
8	21.01	23.36	21.2	26.6	27.2	25.8	27.22	25.54	29.9	24.54	26.2	26.2	23.08	25.1	25.8	23.56	23.6	24.47	24.03	23.78		Row Factor x Column Factor, p-value	0.6506
n= 10 male mice per genotype, measured 1x a week at the indicated weeks
Fig. 2b	Fat mass Ctrl and tdTom-Plin2 mice (in % body weight)					Statistics
	Fat mass %			Fat mass%
Ctrl #1	12.4		tdTom-Plin2 #1	8.4		unpaired t-test
Ctrl #2	15		tdTom-Plin2 #2	6.6		two-tailed
Ctrl #3	13.4		tdTom-Plin2 #3	8.4		p-value	0.1883
Ctrl #4	10.8		tdTom-Plin2 #4	8.3
Ctrl #5	7.4		tdTom-Plin2 #5	7.3
Ctrl #6	9.2		tdTom-Plin2 #6	8.8
Ctrl #7	9.7		tdTom-Plin2 #7	11.4
Ctrl #8	7.3		tdTom-Plin2 #8	12.1
Ctrl #9	13.8		tdTom-Plin2 #9	10.2
Ctrl #10	8.1		tdTom-Plin2 #10	11.1
n= 10 male mice per genotype, measured with Echo MRI at 8 weeks
Fig. 2d	qPCR organs, FC to average of brain				Statistics
	Plin2
brain	1	1	1		no statistics performed
liver	58.41	18.27	42.84
muscle	34.45	23.87	19.44
fat	1.55	13.26	19.68
bladder	4.06	13.57	2.02
intestine	1.74	1.56	0.35
	tdTomato
brain	1	1	1
liver	24.78	19.04	44.34
muscle	54.19	22.7	18.49
fat	1.33	9.26	15.12
bladder	3.43	9.04	2.3
intestine	3.19	0.49	0.73
n= 3 male tdTom-Plin2 mice, 8 weeks
Fig. 2g	Weight gain (%) after 4 week SD or HFD					Statistics
SD Ctrl #1	140.89		HFD Ctrl #1	138.76		2-way ANOVA followed by
SD Ctrl #2	127.57		HFD Ctrl #2	145.48		Šídák's multiple comparisons test
SD Ctrl #3	118.87		HFD Ctrl #3	147.85
SD Ctrl #4	115.56		HFD Ctrl #4	116.39			Adjusted p-Value
SD Ctrl #5	113.24		HFD Ctrl #5	168.3		SD-Ctrl vs. HFD-Ctrl	0.0012
SD Ctrl #6	130.4		HFD Ctrl #6	139.62		SD-tdTomPlin2 vs. HFD-tdTomPlin2	0.0001
SD Ctrl #7	115.54		HFD Ctrl #7	124.59		SD-Ctrl vs. SD-tdTomPlin2	0.2845
SD tdTom-Plin2 #1	112.6		HFD Ctrl #8	146.99		HFD-Ctrl vs. HFD-tdTomPlin2	0.2535
SD tdTom-Plin2 #2	109.54		HFD Ctrl #9	170.37
SD tdTom-Plin2 #3	112.22		HFD Ctrl #10	164.3
SD tdTom-Plin2 #4	116.33		HFD tdTom-Plin2 #1	143.89
SD tdTom-Plin2 #5	104.26		HFD tdTom-Plin2 #2	147.03
SD tdTom-Plin2 #6	115.27		HFD tdTom-Plin2 #3	137.72
SD tdTom-Plin2 #7	116.03		HFD tdTom-Plin2 #4	144.4
SD tdTom-Plin2 #8	121.39		HFD tdTom-Plin2 #5	121.95
SD tdTom-Plin2 #9	100.46		HFD tdTom-Plin2 #6	144.56
SD tdTom-Plin2 #10	111.1		HFD tdTom-Plin2 #7	127.97
SD tdTom-Plin2 #11	116.49		HFD tdTom-Plin2 #8	122.09
SD tdTom-Plin2 #12	119.43		HFD tdTom-Plin2 #9	127.15
SD tdTom-Plin2 #13	117.71		HFD tdTom-Plin2 #10	148.48
n=7 Ctrl SD, 13 tdTom-Plin2 SD, 10 Ctrl HFD and 10 tdTom-Plin2 HFD male mice
Fig. 2h	Fat mass increase (%) after 4 week SD or HFD					Statistics
SD Ctrl #1	152.2		HFD Ctrl #1	520.1		2-way ANOVA followed by
SD Ctrl #2	189.7		HFD Ctrl #2	551.6		Šídák's multiple comparisons test
SD Ctrl #3	170.8		HFD Ctrl #3	698.4
SD Ctrl #4	194.2		HFD Ctrl #4	379.4			Adjusted p-Value
SD Ctrl #5	252.6		HFD Ctrl #5	609.9		SD-Ctrl vs. HFD-Ctrl	<0.0001
SD Ctrl #6	124.5		HFD Ctrl #6	597.6		SD-tdTomPlin2 vs. HFD-tdTomPlin2	<0.0001
SD Ctrl #7	110.7		HFD Ctrl #7	321.4		SD-Ctrl vs. SD-tdTomPlin2	0.9995
SD tdTom-Plin2 #1	230.4		HFD Ctrl #8	407.1		HFD-Ctrl vs. HFD-tdTomPlin2	0.6416
SD tdTom-Plin2 #2	189.9		HFD Ctrl #9	483.4
SD tdTom-Plin2 #3	168.8		HFD Ctrl #10	473.8
SD tdTom-Plin2 #4	230.2		HFD tdTom-Plin2 #1	574.5
SD tdTom-Plin2 #5	180.8		HFD tdTom-Plin2 #2	507.4
SD tdTom-Plin2 #6	193.5		HFD tdTom-Plin2 #3	405.6
SD tdTom-Plin2 #7	133.2		HFD tdTom-Plin2 #4	514.3
SD tdTom-Plin2 #8	182.1		HFD tdTom-Plin2 #5	313.4
SD tdTom-Plin2 #9	103.8		HFD tdTom-Plin2 #6	568.7
SD tdTom-Plin2 #10	104.4		HFD tdTom-Plin2 #7	389.6
SD tdTom-Plin2 #11	218.8		HFD tdTom-Plin2 #8	380.8
SD tdTom-Plin2 #12	212.5		HFD tdTom-Plin2 #9	413
SD tdTom-Plin2 #13	164.7		HFD tdTom-Plin2 #10	536
n=7 Ctrl SD, 13 tdTom-Plin2 SD, 10 Ctrl HFD and 10 tdTom-Plin2 HFD male mice
Fig. 2i	Blood analysis TAGs (subcohort)					Statistics
	mmol/L			mmol/L
SD Ctrl #1	0.56		HFD Ctrl #1	1.19		2-way ANOVA followed by
SD Ctrl #2	0.32		HFD Ctrl #2	1.14		Šídák's multiple comparisons test
SD Ctrl #3	0.46		HFD Ctrl #3	0.53
SD Ctrl #4	0.58		HFD Ctrl #4	1.45			Adjusted p-Value
SD Ctrl #5	0.91		HFD Ctrl #5	1.11		SD-Ctrl vs. HFD-Ctrl	0.009
SD tdTom-Plin2 #1	0.64		HFD tdTom-Plin2 #1	0.92		SD-tdTomPlin2 vs. HFD-tdTomPlin2	0.0008
SD tdTom-Plin2 #2	0.38		HFD tdTom-Plin2 #2	1.32		SD-Ctrl vs. SD-tdTomPlin2	0.9697
SD tdTom-Plin2 #3	0.57		HFD tdTom-Plin2 #3	1.07		HFD-Ctrl vs. HFD-tdTomPlin2	0.9576
SD tdTom-Plin2 #4	0.43		HFD tdTom-Plin2 #4	1.26
SD tdTom-Plin2 #5	0.41		HFD tdTom-Plin2 #5	1.29
n=5 male mice per condition and genotype
Fig. 2k	Liver analysis area covered BD493 normalized to DAPI					Statistics
SD Ctrl #1	0.22		HFD Ctrl #1	14.78		2-way ANOVA followed by
SD Ctrl #2	0.28		HFD Ctrl #2	10.1		Šídák's multiple comparisons test
SD Ctrl #3	0.99		HFD Ctrl #3	47.11
SD Ctrl #4	2.87		HFD Ctrl #4	116.69			Adjusted p-Value
SD Ctrl #5	0.64		HFD Ctrl #5	75.92		SD-Ctrl vs. HFD-Ctrl	<0.0001
SD Ctrl #6	1.65		HFD Ctrl #6	25.34		SD-tdTomPlin2 vs. HFD-tdTomPlin2	0.0011
SD Ctrl #7	0.35		HFD Ctrl #7	84.38		SD-Ctrl vs. SD-tdTomPlin2	0.9763
SD tdTom-Plin2 #1	5.74		HFD Ctrl #8	121.54		HFD-Ctrl vs. HFD-tdTomPlin2	0.4743
SD tdTom-Plin2 #2	0.43		HFD Ctrl #9	92.2
SD tdTom-Plin2 #3	0.65		HFD tdTom-Plin2 #1	24.87
SD tdTom-Plin2 #4	3.53		HFD tdTom-Plin2 #2	20.19
SD tdTom-Plin2 #5	3.96		HFD tdTom-Plin2 #3	40.32
SD tdTom-Plin2 #6	0.79		HFD tdTom-Plin2 #4	79.88
SD tdTom-Plin2 #7	0.41		HFD tdTom-Plin2 #5	59.73
SD tdTom-Plin2 #8	18.89		HFD tdTom-Plin2 #6	58.37
SD tdTom-Plin2 #9	13.14		HFD tdTom-Plin2 #7	48.17
SD tdTom-Plin2 #10	0.48		HFD tdTom-Plin2 #8	43.64
SD tdTom-Plin2 #11	28.5		HFD tdTom-Plin2 #9	44.25
			HFD tdTom-Plin2 #10	72.38
n=7 Ctrl SD, 11 tdTom-Plin2 SD, 9 Ctrl HFD and 10 tdTom-Plin2 HFD male mice
(for 1 tdTom-Plin2 SD and 1 Ctrl HFD, the liver tissue was damaged and not analysed. 1 tdTom-Plin2 SD was excluded as a significant outlier after Grubs test)

## Sheet: Figure 3
Source Data Madsen et al. 2024
Fig. 3 a	qPCR data tdTomato and Plin2 brain						Statistics
	Ct tdTomato	Ct b-actin	dCt tdTomato	Ct Plin2	dCt Plin2
Ctrl #1	33.9716	20.0874	13.8843	25.9565	5.86916		unpaired t-test on dCt values
Ctrl #2	35.7164	19.8714	15.845	25.9041	6.0327		two-tailed
Ctrl #3	40	22.5641	17.4359	28.6277	6.0636		tdTomato p-value	<0.0001
Ctrl #4	35.4624	20.3379	15.1245	25.7071	5.36919		Plin2 p-value	0.1179
tdTom Plin2 #1	25.3531	19.462	5.89118	26.091	6.62905
tdTom Plin2 #2	25.0976	19.6826	5.41499	25.5886	5.90596
tdTom Plin2 #3	25.7035	19.0771	6.62634	26.2368	7.15963
tdTom Plin2 #4	24.5771	19.8679	4.70921	25.9147	6.04675
tdTom Plin2 #5	26.1214	20.7913	5.33009	26.8875	6.09619
n=4 Ctrl and 5 tdTom-Plin2 male mice, measured in duplicates
1 SD Ctrl was excluded as it behaved as an outlier in all genes tested
for Plin2, the same samples were run again with different template concentration
For the Plin2 figure, the two experiments were averaged after FC was calculated for each round separately
	Ct Plin2	Ct b-actin	dCt Plin2		Statistics
Ctrl #1	22.8456	14.067	8.77865		unpaired t-test on dCt values
Ctrl #2	22.9101	13.9341	8.97598		two-tailed
Ctrl #3	25.5327	16.0381	9.4946		Plin2 p-value	0.7234
Ctrl #4	22.3636	13.4647	8.89891
tdTom Plin2 #1	22.6977	13.796	8.90168
tdTom Plin2 #2	22.3095	13.3562	8.95329
tdTom Plin2 #3	22.6572	13.3395	9.31777
tdTom Plin2 #4	22.5139	13.4515	9.06241
tdTom Plin2 #5	23.5264	14.267	9.25944
Fig. 3 f	FACS Thy1GFP			Statistics
	% tdtom+ GFP+/ GFP+ cells
tdTom Plin2 Thy1GFP #1	10.7			no statistics performed
tdTom Plin2 Thy1GFP #2	19.7
tdTom Plin2 Thy1GFP #3	9.64
n=3 tdTom-Plin2 het/Thy1GFP het male mice, 8 weeks
Fig. 3 g	FACS Aldh1l1 GFP			Statistics
	% tdtom+ GFP+/ GFP+ cells
tdTom Plin2 Aldh1l1GFP #1	48.2			no statistics performed
tdTom Plin2 Aldh1l1GFP #2	43
tdTom Plin2 Aldh1l1GFP #3	18.1
n=3 tdTom-Plin2 het/Aldh1l1GFP het male mice, 8 weeks

## Sheet: Figure 4
Source Data Madsen et al. 2024
Source data are deposited at GEO under the accession no. GSE267069
Fig. 4 g	Volcano plot cluster 2 vs cluster 1
see supplementary Table 2
log2FC 0.25 cut-off and p-val adj <0.01
Fig. 4 h	Gene ontology analysis
Gene ontology analysis was performed with the upregulated genes in cluster 2 vs cluster 1
using the software Metascape: According to the software report, the following was done:
All statistically enriched terms were identified, accumulative hypergeometric p-values and enrichment factors were calculated and used for filtering.
Remaining significant terms were then hierarchically clustered into a tree based on Kappa-statistical similarities among their gene memberships (similar to what is used in NCI DAVID site). Then 0.3 kappa score was applied as the threshold to cast the tree into term clusters.

## Sheet: Figure 5
Source Data Madsen et al. 2024
Fig. 5d	FACS NesGFP Hippocampus			Statistics
	% tdtom+ GFP+/ GFP+ cells
tdTom Plin2 NesGFP #1	30.2			no statistics performed
tdTom Plin2 NesGFP #2	36.5
tdTom Plin2 NesGFP #3	29.5
n=3 tdTom-Plin2 het/NesGFP het male mice, 8 weeks
Fig. 5f	FACS NesGFP SVZ			Statistics
	% tdtom+ GFP+/ GFP+ cells
tdTom Plin2 NesGFP #1	13.6			no statistics performed
tdTom Plin2 NesGFP #2	13.8
tdTom Plin2 NesGFP #3	12
n=3 tdTom-Plin2 het/Aldh1l1GFP het male mice, 8 weeks

## Sheet: Figure 6
Source Data Madsen et al. 2024
Fig. 6 a	qPCR data Plin2 brain				Statistics
(SD mice are also shown in Fig. 3)
	Ct b-actin	Ct Plin2	dCt Plin2		2-way ANOVA on dCt values followed by
SD Ctrl #1	20.0874	25.9565	5.86916		Šídák's multiple comparisons test
SD Ctrl #2	19.8714	25.9041	6.0327
SD Ctrl #3	22.5641	28.6277	6.0636			Adjusted p-Value Plin2
SD Ctrl #4	20.3379	25.7071	5.36919		SD-Ctrl vs. HFD-Ctrl	0.5447
SD tdTom-Plin2 #1	19.462	26.091	6.62905		SD-tdTomPlin2 vs. HFD-tdTomPlin2	>0.9999
SD tdTom-Plin2 #2	19.6826	25.5886	5.90596		SD-Ctrl vs. SD-tdTomPlin2	0.9901
SD tdTom-Plin2 #3	19.0771	26.2368	7.15963		HFD-Ctrl vs. HFD-tdTomPlin2	0.8277
SD tdTom-Plin2 #4	19.8679	25.9147	6.04675
SD tdTom-Plin2 #5	20.7913	26.8875	6.09619
HFD Ctrl #1	19.3297	26.0554	6.72562
HFD Ctrl #2	21.226	26.8867	5.66064
HFD Ctrl #3	19.6992	25.8498	6.15065
HFD Ctrl #4	19.7902	26.0049	6.21475
HFD Ctrl #5	20.8349	26.7932	5.95833
HFD tdTom-Plin2 #1	20.6266	26.3091	5.6825
HFD tdTom-Plin2 #2	20.7176	26.3222	5.60452
HFD tdTom-Plin2 #3	21.3882	26.9906	5.60248
HFD tdTom-Plin2 #4	19.6237	26.0187	6.39505
HFD tdTom-Plin2 #5	21.0074	26.8394	5.83206
n=4 SD Ctrl, 5 SD tdTom-Plin2, 5 HFD Ctrl and 5 HFD tdTom-Plin2 male mice, measured in duplicates
1 SD Ctrl was excluded as it behaved as an outlier in all genes tested
The same samples were run again with different template concentration
For the Plin2 figure, the two experiments were averaged after FC was calculated for each round separately
	Ct Plin2	Ct b-actin	dCt Plin2		Statistics
SD Ctrl #1	22.8456	14.067	8.77865
SD Ctrl #2	22.9101	13.9341	8.97598		2-way ANOVA on dCt values followed by
SD Ctrl #3	25.5327	16.0381	9.4946		Šídák's multiple comparisons test
SD Ctrl #4	22.3636	13.4647	8.89891
SD tdTom-Plin2 #1	22.6977	13.796	8.90168			Adjusted p-Value Plin2
SD tdTom-Plin2 #2	22.3095	13.3562	8.95329		SD-Ctrl vs. HFD-Ctrl	0.7209
SD tdTom-Plin2 #3	22.6572	13.3395	9.31777		SD-tdTomPlin2 vs. HFD-tdTomPlin2	0.1864
SD tdTom-Plin2 #4	22.5139	13.4515	9.06241		SD-Ctrl vs. SD-tdTomPlin2	0.2446
SD tdTom-Plin2 #5	23.5264	14.267	9.25944		HFD-Ctrl vs. HFD-tdTomPlin2	0.6512
HFD Ctrl #1	22.5628	13.2688	9.29399
HFD Ctrl #2	23.2254	13.8796	9.34578
HFD Ctrl #3	22.4901	13.2456	9.24455
HFD Ctrl #4	22.6577	13.4225	9.23524
HFD Ctrl #5	23.3205	14.207	9.11356
HFD tdTom-Plin2 #1	22.6398	13.5716	9.0682
HFD tdTom-Plin2 #2	22.8948	14.1955	8.69929
HFD tdTom-Plin2 #3	23.5422	14.1435	9.39868
HFD tdTom-Plin2 #4	22.6164	13.4304	9.18598
HFD tdTom-Plin2 #5	23.1782	13.963	9.2152
Fig. 6 b	qPCR data tdTomato brain				Statistics
(SD mice are also shown in Fig. 3)
	Ct tdTomato	Ct b-actin	dCt tdTomato		unpaired t-test on dCt values
SD tdTom-Plin2 #1	25.3531	19.462	5.89118		two-tailed
SD tdTom-Plin2 #2	25.0976	19.6826	5.41499		tdTomato p-value	0.2433
SD tdTom-Plin2 #3	25.7035	19.0771	6.62634
SD tdTom-Plin2 #4	24.5771	19.8679	4.70921
SD tdTom-Plin2 #5	26.1214	20.7913	5.33009
HFD tdTom-Plin2 #1	25.1014	20.6266	4.47482
HFD tdTom-Plin2 #2	25.689	20.7176	4.97139
HFD tdTom-Plin2 #3	26.7864	21.3882	5.39824
HFD tdTom-Plin2 #4	25.212	19.6237	5.58829
HFD tdTom-Plin2 #5	26.1996	21.0074	5.1922
n= 5 SD and 5 HFD tdTom-Plin2 male mice
Fig. 6 c and d	Lipidomics brain			Statistics
(SD mice are also shown in Supplementary Fig. 3)
	TAGs
	nmol/g protein
SD Ctrl #1	2780			2-way ANOVA followed by
SD Ctrl #2	2800			Šídák's multiple comparisons test
SD Ctrl #3	3000
SD Ctrl #4	2990					Adjusted p-Value
SD Ctrl #5	2890			SD-Ctrl vs. HFD-Ctrl		0.0266
SD tdTom-Plin2 #1	3060			SD-tdTomPlin2 vs. HFD-tdTomPlin2		0.0266
SD tdTom-Plin2 #2	3370			SD-Ctrl vs. SD-tdTomPlin2		0.1012
SD tdTom-Plin2 #3	3290			HFD-Ctrl vs. HFD-tdTomPlin2		0.1012
SD tdTom-Plin2 #4	2850
SD tdTom-Plin2 #5	2990
HFD Ctrl #1	2970			unpaired t-test on SD vs HFD (Genotypes pooled)
HFD Ctrl #2	3140			two-tailed
HFD Ctrl #3	3180			p-value		0.0136
HFD Ctrl #4	3120
HFD Ctrl #5	3430
HFD tdTom-Plin2 #1	3080
HFD tdTom-Plin2 #2	3150
HFD tdTom-Plin2 #3	3330
HFD tdTom-Plin2 #4	3720
HFD tdTom-Plin2 #5	3550
n= 5 male mice per condition and genotype
Fig. 6 f	Lipidomics analysis
Statistics
unpaired t-test on abundance values (nmol/g of total protein content)
two-tailed
p-values as indicated in figure
Fig. 6 g	Whole mount area covered			Statistics
SD tdTom-Plin2 #1	4.294			unpaired t-test on SD vs HFD (Genotypes pooled)
SD tdTom-Plin2 #2	3.102			two-tailed
SD tdTom-Plin2 #3	3.48967			p-value		0.0509
HFD tdTom-Plin2 #1	4.64233
HFD tdTom-Plin2 #2	4.543
HFD tdTom-Plin2 #3	4.617
n=3 tdTom-Plin2 mice per condition (2 males and 1 female)

## Sheet: Figure 7
Source Data Madsen et al. 2024
Fig. 7d	embryonic brain sections				Statistics
	% change	% change	% change
distance from ventricle (µm)	Embryo #1	Embryo #2	Embryo #3		no statistics performed
0	100	100	100
0.3	103.04	90.08	100.38
0.7	105.91	86.07	112.82
1	116.78	91.33	131.57
1.4	115.55	98.2	149.29
1.7	118.23	109.21	182.7
2.1	121.54	105.39	211.76
2.4	119.31	109.84	225.22
2.8	115.3	121.28	234.86
3.1	107.92	144.4	224.71
3.5	110.34	160.42	214.39
3.8	119.89	154.89	194.35
4.2	120.58	162.55	185.68
4.5	128.41	170.76	189.27
4.8	129.88	182.89	211.05
5.2	129.12	182.58	226.74
5.5	131.33	167.75	244.29
5.9	127.12	168.96	249.98
6.2	115.76	171.37	246.96
6.6	112.96	181.08	234.73
6.9	114.39	186.57	222.51
7.3	116	193.53	211.31
7.6	115.54	219.09	222.57
8	133.69	224.75	245.24
8.3	143.54	243.07	256.25
8.6	147.38	210.71	288.25
9	143.05	202.72	304.49
9.3	153.49	190.12	312.34
9.7	144.98	174.85	311.74
10	139.41	172.28	302.87
10.4	143.9	171.09	302.4
10.7	164.93	167.48	297.03
11.1	167.55	172.01	306.07
11.4	160.1	170.72	300.66
11.8	164.52	171.7	293.14
12.1	171.72	183.31	310.3
12.5	173.68	177.9	312.73
12.8	170.77	201.71	333.44
13.1	167.5	216.19	331.03
13.5	162.2	215.85	310.15
13.8	163.69	216.94	296.95
14.2	153.39	217.86	301.26
14.5	157.7	189.79	291.3
14.9	164.67	173.41	282.49
15.2	160.16	184.17	272.5
15.6	164.1	184.69	256.02
15.9	166.31	188.62	265.87
16.3	170.22	191.96	266.78
16.6	172.72	204.51	288.84
17	190.35	214.14	337.5
17.3	206.98	212.18	348.25
17.6	189.03	190.04	327.94
18	162.11	171.66	308.27
18.3	157.63	186.78	291.69
18.7	167.62	214.79	289.18
19	163.03	257.02	286.57
19.4	161.03	251.36	283.8
19.7	168.53	214.91	282.74
20.1	175.11	202.61	274.31
20.4	177.12	206.45	276.92
20.8	172.71	253.55	293.8
21.1	163.02	259.98	302.08
21.4	162.3	226.9	296.54
21.8	157.05	214.45	294.78
22.1	173.69	219.42	315.85
22.5	190.39	236.03	334.26
22.8	185.21	248.12	341.5
23.2	181.81	259.52	331.87
23.5	182.08	232.27	334.22
23.9	187.07	212.47	359.14
24.2	183.66	184.15	384.98
24.6	174.12	191.81	368.01
24.9	166.18	185.3	344.26
25.3	173.62	163.41	332.24
25.6	182.55	189.89	334.7
25.9	194.07	226	345.93
26.3	205.19	252.99	319.4
26.6	200.57	291.42	322.68
27	199.3	268.15	322.43
27.3	194.86	249.69	359.02
27.7	203.47	266.88	395.45
28	217.99	294.42	395.58
28.4	215.55	287.03	382.99
28.7	199.76	252.28	341.77
29.1	188.62	225.02	321.06
29.4	191.35	209.4	325.49
29.8	204.92	227.94	314.12
30.1	223.89	220.07	323.55
30.4	221.76	205.62	376.62
30.8	216.61	213.41	408.64
31.1	229.56	200.94	421.41
31.5	227.89	191.73	415.94
31.8	204.88	192.98	389.85
32.2	185.21	212.13	348.51
32.5	179.49	227.53	371.64
32.9	183.38	224.46	370.16
33.2	189.08	207.66	345.38
33.6	192.81	197.87	340.95
33.9	186.11	206.47	364.91
34.2	177.63	233.56	351.47
34.6	201.16	256.79	309.91
34.9	215.69	247.01	307.66
35.3	223.99	230.51	304.95
35.6	230.47	215.71	297.1
36	220.97	226.78	322.7
36.3	223.08	193.32	362.5
36.7	242.25	179.2	350.87
37	237.85	190.87	339.22
37.4	232.93	190.81	341.62
37.7	223.45	189.6	326.81
38.1	205.63	195.18	336.39
38.4	186.57	203.09	370.17
38.7	181.81	240.52	377.31
39.1	175.74	283.77	362.97
39.4	162.09	263.53	335.9
39.8	159.9	259.09	301.03
40.1	169.3	269.99	267.49
40.5	184.65	274.44	274.07
40.8	201.37	265.43	304.19
41.2	212.9	264.24	330.35
41.5	230.36	244.17	352.12
41.9	213.39	243.46	367.71
42.2	193.08	231.89	367.08
42.6	192.15	237.68	346.23
42.9	188.08	250.63	314.37
43.2	185.37	251.04	295.87
43.6	183.17	245.63	287.7
43.9	185.9	276.78	288.65
44.3	186.31	265.94	300.34
44.6	183.39	246.53	329.27
45	187.4	255.68	363.59
45.3	197.87	290.98	378.17
45.7	209.68	327.84	356.86
46	208.06	298.39	363.37
46.4	200.91	268	393.21
46.7	198.94	267.88	380.73
47	211.86	279.07	360.41
47.4	229.9	281.37	355.07
47.7	227.12	239.06	357.39
48.1	218.72	208.83	372.79
48.4	212.52	212.13	381.15
48.8	189.89	244.32	384.53
49.1	175.11	244.24	358.66
49.5	173.54	235.78	343.49
49.8	171.53	229.53	347.67
50.2	177.46	214.97	382.53
50.5	184.84	217.98	394.85
50.9	200.11	224.12	393.04
51.2	199.03	237.8	407.88
51.5	188.84	230.6	397.04
51.9	174.34	216.04	384.29
52.2	173.22	220.18	382.99
52.6	173.48	272.49	403.58
52.9	180.33	309.65	416.27
53.3	201.99	331.43	465.48
53.6	203.01	309.63	489.19
54	196.02	311.4	478.03
54.3	194.84	278.2	420.41
54.7	187.57	244.59	381.82
55	178.69	227.74	367.85
55.4	190.11	236.86	365.92
55.7	203.7	239.95	362.58
56	206.16	212.72	356.4
56.4	188.71	187.07	357.51
56.7	176.46	171.97	357.95
57.1	167.88	160.8	332.71
57.4	180.87	163.37	302.62
57.8	178.99	162.2	295.44
58.1	181.37	182.12	295.97
58.5	192.84	208	296.24
58.8	198.71	221.6	272.49
59.2	179.86	210.34	264.75
59.5	163.17	198.66	281.26
59.8	164.18	206.79	294.32
60.2	159.42	229.07	299.05
60.5	153.6	213.01	329.11
60.9	161.5	219.11	351.26
61.2	147.79	213.18	347.56
61.6	154.34	198.39	323.02
61.9	163.1	189.87	326.78
62.3	174.6	180.74	330.4
62.6	172.58	178.63	335.33
63	165.82	192.31	345.5
63.3	169.64	214.87	335.25
63.7	169.01	216.1	334.01
64	176.27	205.72	352.48
64.3	175.05	185.65	357.39
64.7	169.43	177.55	343.38
65	170.84	189.52	329.71
65.4	182.29	204.3	323.99
65.7	175.33	227.8	347.27
66.1	177.97	239.95	371.28
66.4	154.85	229.14	351.73
66.8	138	238.99	340.37
67.1	142.3	226.48	338.34
67.5	165.01	199.62	347.82
67.8	179.18	179.51	339.31
68.2	187.88	173.93	350.97
68.5	179.93	193.71	354.32
68.8	173.05	206.35	330.23
69.2	173.92	211.36	307.56
69.5	173.89	222.99	302.37
69.9	170.27	227.55	282.26
70.2	167.91	230.03	278.59
70.6	170.58	216.94	280.45
70.9	183.29	186.72	279.77
71.3	177.25	165.52	289.89
71.6	183.25	166.6	310.51
72	175.87	176.57	326.13
72.3	171.61	190.29	356.38
72.6	170.71	171.37	376.57
73	178.77	175.86	344.59
73.3	178.55	183.71	309.59
73.7	169.14	188.07	326.98
74	162.51	197.08	336.69
74.4	168.72	177.59	342.22
74.7	171.87	165.81	341.71
75.1	176.71	165.04	333.91
75.4	186.1	175.67	329.11
75.8	183.55	197.51	372.29
76.1	166.69	203.55	401.76
76.5	145.07	195.61	379.63
76.8	145.53	199.96	295.83
77.1	139.12	189.29	256.95
77.5	139.91	187.91	278.08
77.8	143.79	215.79	295.38
78.2	153.47	230.64	297.72
78.5	154.95	236.78	293.84
78.9	154.04	213.47	294.01
79.2	151.44	177.3	293.01
79.6	153.52	158.12	308.75
79.9	156.74	165.43	317.16
80.3	162.72	159.59	315.7
80.6	166.39	148.79	314.33
81	164.82	151.92	282.94
81.3	168.96	158.1	263.94
81.6	180.62	172.18	296.42
82	169.94	188.26	318.31
82.3	155.69	215.58	311.33
82.7	143.24	201.57	305.94
83	138.53	172.7	285.09
83.4	142.3	146.32	293.37
83.7	133.91	150.63	299.91
84.1	135.03	144.38	300.7
84.4	130.79	137.41	295.3
84.8	135.23	134.38	301.33
85.1	143.33	151.59	282.45
85.4	144.62	183.35	258.1
85.8	154.13	189.2	262
86.1	151.05	186.24	269.9
86.5	154	188.6	307.29
86.8	171.96	191.35	366.35
87.2	174.71	182.46	403.41
87.5	173.68	160.03	400.83
87.9	164.94	145.36	377.95
88.2	156.15	150.42	331.68
88.6	142.42	155.76	296.61
88.9	137.66	149.56	288.67
89.3	143.09	141.1	289.79
89.6	147.42	146.85	293.43
89.9	148.41	146.91	281.97
90.3	148.41	147.68	286.51
90.6	152.22	164.62	306.21
91	150.9	157.39	317.38
91.3	150.27	154.07	308.69
91.7	151.72	151.42	293.42
92	147.56	163.53	267.27
92.4	140.62	173.04	238.58
92.7	130.86	172.43	210.56
93.1	136.08	141.9	220.4
93.4	155.42	135.88	231.43
93.8	159.1	138.1	228.27
94.1	147.21	150.1	246.66
94.4	153.51	167.75	267.73
94.8	160.46	171.03	285.41
95.1	156.04	167.25	311.27
95.5	144.34	173.04	318.69
95.8	125.19	172.2	296.35
96.2	124.59	169.26	261.66
96.5	125.03	167.92	252.43
96.9	124.51	158.23	259.74
97.2	130.43	174.39	269.09
97.6	129.69	172.06	264.3
97.9	128.23	167.92	242.7
98.2	128.36	174.67	258.25
98.6	126.94	197.81	276.66
98.9	129.49	198.39	251.92
99.3	132.55	211.99	248.86
99.6	136.28	230.01	254.85
100	149.23	220.59	243.31
n= 3 embryos
E#1: 4 sections, 9 ROIs, E#2: 3 sections, 5 ROIs, E#3: 3 sections, 8 ROIs
Fig. 7e	embryonic brain sections			Statistics
	% tdTom-PLIN2 area
NT embryo #1	2.09342			unpaired t-test on SD vs HFD (Genotypes pooled)
NT embryo #2	2.24217			two-tailed
NT embryo #3	5.59315			p-value		0.0457
NT embryo #4	5.73038
OA embryo #1	5.4972
OA embryo #2	6.63997
OA embryo #3	10.6385
OA embryo #4	12.7821

## Sheet: Supplementary Figure 1
Source Data Madsen et al. 2024
Suppl. Fig. 1 a	PLIN3 westernblot NSPCs (grey values, area under curve)					Statistics
	PLIN3	B-ACTIN	PLIN3/B-ACTIN
Ctrl #1	116599	6000.06	19.433			unpaired t-test on B-ACTIN normalized values
Ctrl #2	123902	5988.55	20.6899			two-tailed
Ctrl #3	120525	5508.96	21.878			p-value	0.8794
tdTom Plin2 #1	114653	5746.43	19.952
tdTom Plin2 #2	119217	5868.38	20.3151
tdTom Plin2 #3	129800	6083.38	21.3368
n= 3 samples per condition, Western blots run 3 times with similar outcome
Suppl. Fig. 1 b	Proteomics data (see also Supplementary Table 2)					Statistics
total	in %					no statistics performed
7641	100		peptides detected
17	0.222484	up in het	2x FC adj.p<0.05
20	0.261746	down in het	2x FC adj.p<0.05
7604	99.5158	unchanged	FC below 2

## Sheet: Supplementary Figure 2
Source Data Madsen et al. 2024
Suppl. Fig. 2 a	Blood analysis Cholesterol (subcohort)					Statistics
	mmol/L			mmol/L
SD Ctrl #1	2.5		HFD Ctrl #1	4		2-way ANOVA followed by
SD Ctrl #2	2.1		HFD Ctrl #2	3.1		Šídák's multiple comparisons test
SD Ctrl #3	1.9		HFD Ctrl #3	4.5
SD Ctrl #4	2.7		HFD Ctrl #4	3.8			Adjusted p-Value
SD Ctrl #5	3		HFD Ctrl #5	7.2		SD-Ctrl vs. HFD-Ctrl	0.0125
SD tdTom-Plin2 #1	3		HFD tdTom-Plin2 #1	4.7		SD-tdTomPlin2 vs. HFD-tdTomPlin2	0.0166
SD tdTom-Plin2 #2	2.8		HFD tdTom-Plin2 #2	5.6		SD-Ctrl vs. SD-tdTomPlin2	0.9532
SD tdTom-Plin2 #3	2.9		HFD tdTom-Plin2 #3	5.7		HFD-Ctrl vs. HFD-tdTomPlin2	0.9799
SD tdTom-Plin2 #4	2.9		HFD tdTom-Plin2 #4	4.7
SD tdTom-Plin2 #5	2.5		HFD tdTom-Plin2 #5	3.4
n=5 male mice per condition and genotype
Suppl. Fig. 2 b	Blood analysis LDLs (subcohort)					Statistics
	mmol/L			mmol/L
SD Ctrl #1	0.15		HFD Ctrl #1	0.18		2-way ANOVA followed by
SD Ctrl #2	0.08		HFD Ctrl #2	0.17		Šídák's multiple comparisons test
SD Ctrl #3	0.08		HFD Ctrl #3	0.34
SD Ctrl #4	0.09		HFD Ctrl #4	0.2			Adjusted p-Value
SD Ctrl #5	0.11		HFD Ctrl #5	0.49		SD-Ctrl vs. HFD-Ctrl	0.0076
SD tdTom-Plin2 #1	0.12		HFD tdTom-Plin2 #1	0.29		SD-tdTomPlin2 vs. HFD-tdTomPlin2	0.0012
SD tdTom-Plin2 #2	0.12		HFD tdTom-Plin2 #2	0.32		SD-Ctrl vs. SD-tdTomPlin2	0.9997
SD tdTom-Plin2 #3	0.11		HFD tdTom-Plin2 #3	0.4		HFD-Ctrl vs. HFD-tdTomPlin2	0.7634
SD tdTom-Plin2 #4	0.1		HFD tdTom-Plin2 #4	0.29
SD tdTom-Plin2 #5	0.1		HFD tdTom-Plin2 #5	0.33
n=5 male mice per condition and genotype
Suppl. Fig. 2 c	Blood analysis HDLs (subcohort)					Statistics
	mmol/L			mmol/L
SD Ctrl #1	3.066		HFD Ctrl #1	3.072		2-way ANOVA followed by
SD Ctrl #2	2.31		HFD Ctrl #2	3.198		Šídák's multiple comparisons test
SD Ctrl #3	2.099		HFD Ctrl #3	3.196
SD Ctrl #4	2.26		HFD Ctrl #4	2.504			Adjusted p-Value
SD Ctrl #5	2.327		HFD Ctrl #5	3.783		SD-Ctrl vs. HFD-Ctrl	0.1161
SD tdTom-Plin2 #1	1.862		HFD tdTom-Plin2 #1	4.151		SD-tdTomPlin2 vs. HFD-tdTomPlin2	0.0013
SD tdTom-Plin2 #2	2.471		HFD tdTom-Plin2 #2	3.144		SD-Ctrl vs. SD-tdTomPlin2	0.9976
SD tdTom-Plin2 #3	2.584		HFD tdTom-Plin2 #3	3.691		HFD-Ctrl vs. HFD-tdTomPlin2	0.2769
SD tdTom-Plin2 #4	2.545		HFD tdTom-Plin2 #4	4.725
SD tdTom-Plin2 #5	2.157		HFD tdTom-Plin2 #5	2.97
n=5 male mice per condition and genotype
Suppl. Fig. 2 d	Blood analysis free fatty acids (subcohort)					Statistics
	mmol/L			mmol/L
SD Ctrl #1	0.16		HFD Ctrl #1	0.24		2-way ANOVA followed by
SD Ctrl #2	0.13		HFD Ctrl #2	0.21		Šídák's multiple comparisons test
SD Ctrl #3	0.09		HFD Ctrl #3	0.21
SD Ctrl #4	0.25		HFD Ctrl #4	0.17			Adjusted p-Value
SD Ctrl #5	0.19		HFD Ctrl #5	0.16		SD-Ctrl vs. HFD-Ctrl	0.9859
SD tdTom-Plin2 #1	0.17		HFD tdTom-Plin2 #1	0.56		SD-tdTomPlin2 vs. HFD-tdTomPlin2	>0.9999
SD tdTom-Plin2 #2	0.14		HFD tdTom-Plin2 #2	0.18		SD-Ctrl vs. SD-tdTomPlin2	0.5901
SD tdTom-Plin2 #3	0.3		HFD tdTom-Plin2 #3	0.15		HFD-Ctrl vs. HFD-tdTomPlin2	0.8863
SD tdTom-Plin2 #4	0.2		HFD tdTom-Plin2 #4	0.21
SD tdTom-Plin2 #5	0.51		HFD tdTom-Plin2 #5	0.2
n=5 male mice per condition and genotype
Suppl. Fig. 2 e	Blood analysis ALAT (subcohort)					Statistics
	U/L			U/L
SD Ctrl #1	69		HFD Ctrl #1	77		2-way ANOVA followed by
SD Ctrl #2	66		HFD Ctrl #2	55		Šídák's multiple comparisons test
SD Ctrl #3	54		HFD Ctrl #3	51
SD Ctrl #4	32		HFD Ctrl #4	31			Adjusted p-Value
SD Ctrl #5	38		HFD Ctrl #5	78		SD-Ctrl vs. HFD-Ctrl	0.9999
SD tdTom-Plin2 #1	156		HFD tdTom-Plin2 #1	231		SD-tdTomPlin2 vs. HFD-tdTomPlin2	0.0839
SD tdTom-Plin2 #2	26		HFD tdTom-Plin2 #2	418		SD-Ctrl vs. SD-tdTomPlin2	>0.9999
SD tdTom-Plin2 #3	10		HFD tdTom-Plin2 #3	129		HFD-Ctrl vs. HFD-tdTomPlin2	0.0946
SD tdTom-Plin2 #4	49		HFD tdTom-Plin2 #4	135
SD tdTom-Plin2 #5	35		HFD tdTom-Plin2 #5	18
n=5 male mice per condition and genotype
Suppl. Fig. 2 f	Blood analysis ASAT (subcohort)					Statistics
	U/L			U/L
SD Ctrl #1	131		HFD Ctrl #1	86		2-way ANOVA followed by
SD Ctrl #2	112		HFD Ctrl #2	133		Šídák's multiple comparisons test
SD Ctrl #3	81		HFD Ctrl #3	81
SD Ctrl #4	157		HFD Ctrl #4	64			Adjusted p-Value
SD Ctrl #5	134		HFD Ctrl #5	163		SD-Ctrl vs. HFD-Ctrl	0.994
SD tdTom-Plin2 #1	228		HFD tdTom-Plin2 #1	374		SD-tdTomPlin2 vs. HFD-tdTomPlin2	0.1819
SD tdTom-Plin2 #2	99		HFD tdTom-Plin2 #2	296		SD-Ctrl vs. SD-tdTomPlin2	0.9994
SD tdTom-Plin2 #3	102		HFD tdTom-Plin2 #3	168		HFD-Ctrl vs. HFD-tdTomPlin2	0.0623
SD tdTom-Plin2 #4	166		HFD tdTom-Plin2 #4	300
SD tdTom-Plin2 #5	69		HFD tdTom-Plin2 #5	44
n=5 male mice per condition and genotype
Suppl. Fig. 2 g	PLIN2 westernblot livers (integrated intensity)								Statistics
	PLIN2 51 kDa	PLIN2 105 kDa	B-ACTIN	PLIN2 51 kDa/B-ACTIN	PLIN2 105 kDa/B-ACTIN	FC to ave. SD PLIN2 51 kDa/B-ACTIN	FC to ave. SD PLIN2 105 kDa/B-ACTIN
SD tdTom-Plin2 #1	4248.1	14386	6709.72	0.633127	2.14406	0.623141	0.905839		unpaired t-test on B-ACTIN normalized values
SD tdTom-Plin2 #2	5463.83	15574.9	6427.72	0.850042	2.42308	0.836635	1.02373		two-tailed
SD tdTom-Plin2 #3	3864.79	9829.82	5966.89	0.647706	1.64739	0.63749	0.696005		PLIN2 51 kDa p-value	0.0113
SD tdTom-Plin2 #4	12507.1	21046.6	6469.55	1.93322	3.25318	1.90273	1.37443		PLIN2 105 kDa p-value	0.0022
HFD tdTom-Plin2 #1	32602.3	32203.3	6447.77	5.05636	4.99449	4.97661	2.11012
HFD tdTom-Plin2 #2	22017.7	25917	5199.48	4.23459	4.98454	4.1678	2.10591
HFD tdTom-Plin2 #3	10627.9	34135.5	5850.18	1.81667	5.83494	1.78802	2.46519
HFD tdTom-Plin2 #4	21311.7	22235.9	5566.48	3.82857	3.99461	3.76819	1.68768
n=4 male mice per condition and genotype
Suppl. Fig. 2 h	RFP westernblot livers (integrated intensity)					Statistics
	PLIN2 105 kDa	B-ACTIN	PLIN2 105 kDa/B-ACTIN	FC to ave. SD PLIN2 105 kDa/B-ACTIN
SD tdTom-Plin2 #1	19696.5	8895.5	2.21421	1.30735		unpaired t-test on B-ACTIN normalized values
SD tdTom-Plin2 #2	21093.7	9118.45	2.3133	1.36586		two-tailed
SD tdTom-Plin2 #3	18471.8	9071.91	2.03616	1.20222		PLIN2 105 kDa p-value	0.0064
SD tdTom-Plin2 #4	9866.24	46766.9	0.210966	0.124563
HFD tdTom-Plin2 #1	43885.3	6643.48	6.60578	3.9003
HFD tdTom-Plin2 #2	37018.7	7428.08	4.98361	2.94251
HFD tdTom-Plin2 #3	30787.7	7304.33	4.21499	2.48869
HFD tdTom-Plin2 #4	32872.9	8527.76	3.85481	2.27603
n=4 male mice per condition and genotype

## Sheet: Supplementary Figure 3
Source Data Madsen et al. 2024
Suppl. Fig. 3 a	qPCR data Atgl, Hsl and Mgl brain								Statistics
	Ct b-actin	Ct b-Atgl	Ct Hsl	Ct Mgl	dCt Atgl	dCt Hsl	dCt Mgl
Ctrl #1	20.0874	25.376	25.7513	22.1447	5.28859	5.66392	2.05735		unpaired t-test on dCt values
Ctrl #2	19.8714	25.6302	26.2698	22.1813	5.75878	6.39839	2.30989		two-tailed
Ctrl #3	22.5641	28.36	28.7832	24.8693	5.79587	6.21912	2.30516		Atgl p-value	0.0842
Ctrl #4	20.3379	25.4599	26.0589	22.2225	5.12199	5.721	1.88465		Hsl p-value	0.343
tdTom Plin2 #1	19.462	25.6335	25.8407	22.2933	6.17158	6.37872	2.83133		Mgl p-value	0.1723
tdTom Plin2 #2	19.6826	25.5401	25.5221	21.9659	5.85752	5.83954	2.2833
tdTom Plin2 #3	19.0771	25.9111	26.0878	22.0323	6.83401	7.01062	2.95511
tdTom Plin2 #4	19.8679	25.5142	25.8945	21.9505	5.64625	6.02659	2.08256
tdTom Plin2 #5	20.7913	26.5787	26.9563	23.0004	5.78748	6.16506	2.20918
n=4 Ctrl and 5 tdTom-Plin2 male mice, measured in duplicates
1 SD Ctrl was excluded as it behaved as an outlier in all genes tested
Suppl. Fig. 3 b	Lipidomics brain				Statistics
	TAGs	DAGs	MAGs
	nmol/g protein	nmol/g protein	nmol/g protein
Ctrl #1	2780	5710	187000		unpaired t-test
Ctrl #2	2800	6830	162000		two-tailed
Ctrl #3	3000	5540	153000		TAGs p-value	0.0727
Ctrl #4	2990	6250	161000		DAGs p-value	0.4516
Ctrl #5	2890	6330	172000		MAGs p-value	0.5164
tdTom Plin2 #1	3060	6170	156000
tdTom Plin2 #2	3370	6490	159000
tdTom Plin2 #3	3290	5860	172000
tdTom Plin2 #4	2850	5350	125000
tdTom Plin2 #5	2990	5570	184000
n= 5 male mice per condition and genotype

[truncated: 5 more sheets: Supplementary Figure 4 , Supplementary Figure 5, Supplementary Figure 6, Supplementary Figure 7, Supplementary Figure 8]
